# Supplementary material for: Predicting compositions of microbial communities from stoichiometric models with applications for the biogas process
Source: Biotechnol Biofuels. 2016 Jan 22;9:17. doi: 10.1186/s13068-016-0429-x (PMC4724120; doi:10.1186/s13068-016-0429-x)
Supplement: Supplementary file 2 — 10.1186/s13068-016-0429-x Documentation for all stoichiometric models used in this study. [file 13068_2016_429_MOESM2_ESM.xls]

## Sheet: D. vulgaris
Reactions
Ala_Synth_DV :	Pyr_DV + Glu_DV ==> alKG_DV + Ala_DV
Arg_Synth_DV :	AcCoA_DV + 4 ATP_DV + NADPH_DV + CO2_DV + N_DV + Asp_DV + 2 Glu_DV ==> alKG_DV + Fum_DV + Ac_DV + Arg_DV
Asn_Synth_DV :	2 ATP_DV + N_DV + Asp_DV ==> Asn_DV
Asp_synth_DV :	OxA_DV + Glu_DV ==> alKG_DV + Asp_DV
Cys_Synth_DV :	AcCoA_DV + S_DV + Ser_DV ==> Ac_DV + Cys_DV
Gln_Synth_DV :	ATP_DV + N_DV + Glu_DV ==> Gln_DV
Glu_synth_DV :	alKG_DV + NADPH_DV + N_DV ==> Glu_DV
Gly_Synth_DV :	Ser_DV ==> MTHF_DV + Gly_DV
His_Synth_DV :	ATP_DV + PRPP_DV + Gln_DV ==> alKG_DV + 2 NADH_DV + His_DV
Ile_Synth_DV :	Pyr_DV + NADPH_DV + Glu_DV + Thr_DV ==> alKG_DV + CO2_DV + N_DV + Ile_DV
Leu_Synth_DV :	2 Pyr_DV + AcCoA_DV + NADPH_DV + Glu_DV ==> alKG_DV + NADH_DV + 2 CO2_DV + Leu_DV
Lys_Synth_DV :	di_am_pim_DV ==> CO2_DV + Lys_DV
Met_Synth_DV :	SuccCoA_DV + ATP_DV + 2 NADPH_DV + MTHF_DV + Cys_DV + Asp_DV ==> Pyr_DV + Succ_DV + N_DV + Met_DV
Phe_Synth_DV :	Chor_DV + Glu_DV ==> alKG_DV + CO2_DV + Phe_DV
Pro_Synth_DV :	ATP_DV + 2 NADPH_DV + Glu_DV ==> Pro_DV
Ser_Synth_DV :	3PG_DV + Glu_DV ==> alKG_DV + NADH_DV + Ser_DV
Thr_Synth_DV :	2 ATP_DV + 2 NADPH_DV + Asp_DV ==> Thr_DV
Trp_Synth_DV :	Chor_DV + PRPP_DV + Gln_DV + Ser_DV ==> G3P_DV + Pyr_DV + CO2_DV + Glu_DV + Trp_DV
Tyr_Synth_DV :	Chor_DV + Glu_DV ==> alKG_DV + NADH_DV + CO2_DV + Tyr_DV
Val_Synth_DV :	2 Pyr_DV + NADPH_DV + Glu_DV ==> alKG_DV + CO2_DV + Val_DV
2PG_DV::PEP_DV :	2PG_DV <==> PEP_DV
3PG_DV::2PG_DV :	3PG_DV <==> 2PG_DV
AcCoA_DV::AcP_DV :	AcCoA_DV <==> AcP_DV
AcP_DV::Ac_DV :	AcP_DV <==> ATP_DV + Ac_DV
Adh_DV::Eth_DV :	Eth_DV <==> NADH_DV + Adh_DV
ADPGlc_Synth_DV :	G6P_DV + ATP_DV ==> ADPGlc_DV
ATPdrain_DV :	ATP_DV ==>
ATPSynth_DV :	3 H_ex_DV <==> ATP_DV
avg_FS_Synth_DV :	8.24 AcCoA_DV + 7.24 ATP_DV + 13.91 NADPH_DV ==> avg_FS_DV
C14_0_FS_Synth_DV :	7 AcCoA_DV + 6 ATP_DV + 12 NADPH_DV ==> C14_0_FS_DV
CDPEth_Synth_DV :	3PG_DV + 3 ATP_DV + NADPH_DV + N_DV ==> NADH_DV + CDPEth_DV
Chor_Synth_DV :	2 PEP_DV + E4P_DV + ATP_DV + NADPH_DV ==> Chor_DV
Cit_DV::ICit_DV :	Cit_DV <==> ICit_DV
CMP_KDO_Synth_DV :	PEP_DV + R5P_DV + 2 ATP_DV ==> CMP_KDO_DV
dATP_Synth_DV :	NADPH_DV + rATP_DV ==> dATP_DV
dCTP_Synth_DV :	NADPH_DV + rCTP_DV ==> dCTP_DV
dGTP_Synth_DV :	NADPH_DV + rGTP_DV ==> dGTP_DV
DHAP_DV::G3P_DV :	DHAP_DV <==> G3P_DV
DHAP_DV::Glyc3P_DV :	DHAP_DV + NADH_DV <==> Glyc3P
di_am_pim_Synth_DV :	Pyr_DV + SuccCoA_DV + ATP_DV + 2 NADPH_DV + Asp_DV + Glu_DV ==> alKG_DV + Succ_DV + di_am_pim_DV
DPG_DV::3PG_DV :	DPG_DV <==> 3PG_DV + ATP_DV
dTTP_Synth_DV :	2 NADPH_DV + MTHF_DV + rUTP_DV ==> dTTP_DV
F16P_DV::F6P_DV :	F16P_DV ==> F6P_DV
F16P_DV::T3P_DV :	F16P_DV <==> DHAP_DV + G3P_DV
F6P_DV::F16P_DV :	F6P_DV + ATP_DV ==> F16P_DV
Fum_DV::Mal_DV :	Fum_DV <==> Mal_DV
Fum_DV::Succ_DV :	Fum_DV + QuiH2_DV ==> Succ_DV
G3P_DV::DPG_DV :	G3P_DV <==> DPG_DV + NADH_DV
G6P_DV::F6P_DV :	G6P_DV <==> F6P_DV
Glyc_DV::Glyc3P_DV :	ATP_DV + Glycol_DV ==> Glyc3P
ICit_DV::alKG_DV :	ICit_DV <==> alKG_DV + NADPH_DV + CO2_DV
KetoPGluc_DV::G3P_Pyr_DV :	KetoPGluc_DV <==> G3P_DV + Pyr_DV
MTHF_Synth_DV :	ATP_DV + NADPH_DV <==> MTHF_DV
NDPHep_Synth_DV :	1.5 G6P_DV + ATP_DV ==> 4 NADPH_DV + NDPHep_DV
OH_myr_ac_Synth_DV :	7 AcCoA_DV + 6 ATP_DV + 11 NADPH_DV ==> OH_myr_ac_DV
PEP_DV::PYR_DV :	PEP_DV ==> Pyr_DV + ATP_DV
PGluc_DV::Rl5P_DV :	PGluc_DV ==> Rl5P_DV + NADPH_DV + CO2_DV
PRPP_Synth_DV :	R5P_DV + 2 ATP_DV ==> PRPP_DV
Pyr_DV::PEP_DV :	Pyr_DV + 2 ATP_DV ==> PEP_DV
rATP_Synth_DV :	5 ATP_DV + CO2_DV + PRPP_DV + 2 MTHF_DV + 2 Asp_DV + Gly_DV + 2 Gln_DV ==> 2 Fum_DV + NADPH_DV + 2 Glu_DV + rATP_DV
rCTP_Synth_DV :	ATP_DV + Gln_DV + rUTP_DV ==> Glu_DV + rCTP_DV
rGTP_Synth_DV :	6 ATP_DV + CO2_DV + PRPP_DV + 2 MTHF_DV + Asp_DV + Gly_DV + 3 Gln_DV ==> 2 Fum_DV + NADH_DV + NADPH_DV + 3 Glu_DV + rGTP_DV
Rl5P::R5P_DV :	Rl5P_DV <==> R5P_DV
Rl5P::X5P_DV :	Rl5P_DV <==> X5P_DV
rUTP_Synth_DV :	4 ATP_DV + N_DV + PRPP_DV + Asp_DV ==> NADH_DV + rUTP_DV
Succ_DV::Fum_DV :	Succ_DV ==> Fum_DV + QuiH2_DV
SuccCoA_DV::Succ_DV :	SuccCoA_DV <==> Succ_DV + ATP_DV
TDPGlcs_Synth_DV :	F6P_DV + 2 ATP_DV + N_DV ==> TDPGlcs_DV
Transaldo_DV :	G3P_DV + S7P_DV <==> F6P_DV + E4P_DV
TransHydro_DV :	NADH_DV + H_ex_DV ==> NADPH_DV
Transket1_DV :	R5P_DV + X5P_DV <==> G3P_DV + S7P_DV
Transket2_DV :	E4P_DV + X5P_DV <==> F6P_DV + G3P_DV
UDPGlc_Synth_DV :	G6P_DV + ATP_DV ==> UDPGlc_DV
UDP_NAG_Synth_DV :	F6P_DV + AcCoA_DV + ATP_DV + Gln_DV ==> Glu_DV + UDP_NAG_DV
UDP_NAM_Synth_DV :	PEP_DV + NADPH_DV + UDP_NAG_DV ==> UDP_NAM_DV
Ac_ex_DV :	Ac_DV ==>
CO2_ex_DV :	CO2_DV <==>
Eth_in_DV :	==> Eth_DV
Form_ex_DV :	Form_DV ==>
Lac_ex_DV :	H_ex_DV ==> Lac_DV
N_up_DV :	==> N_DV
S_up_DV :	4 ATP_DV + 4 NADPH_DV ==> S_DV
Pyr_DV::OxA_DV :	Pyr_DV + ATP_DV + CO2_DV ==> OxA_DV
Mal_DV::Pyr_DV :	Mal_DV <==> Pyr_DV + NADPH_DV + CO2_DV
Ac_DV::AcCoA_DV :	2 ATP_DV + Ac_DV ==> AcCoA_DV
Ac_DV::Adh_DV :	Adh_DV ==> Ac_DV + Fd_red_DV
H2S_ex_DV :	H2S_DV ==>
Sulfatreduktion_DV :	2 ATP_DV + SO4_DV + 4 H2_DV ==> 9 H_ex_DV + H2S_DV
SO4_up_DV :	==> SO4_DV
H2_in_DV :	==> H2_DV
AcCoA_DV::Cit_DV :	AcCoA_DV + OxA_DV <==> Cit_DV
Pyr_DV::AcCoA_DV :	Pyr_DV ==> AcCoA_DV + Form_DV
Lac_DV::Pyr2_DV :	Lac_DV ==> Pyr_DV + RSH2_DV
Ac_in_DV :	==> Ac_DV
H2_out_DV :	H2_DV ==>
Eth_out_DV :	Eth_DV ==>
Pyr_in_DV :	H_ex_DV ==> Pyr_DV
AcCoA_DV::Adh_DV :	AcCoA_DV + Fd_red_DV ==> Adh_DV
0Pyr_DV::AcCoA_DV :	Pyr_DV <==> AcCoA_DV + CO2_DV + Fd_red_DV
NADH_DV::Fd_red_DV :	NADH_DV <==> 0.5 Fd_red_DV + 0.5 RSH2_DV
RSH2_DV::H2_DV :	2 H_ex_DV + RSH2_DV <==> H2_DV
Succ_ex_DV :	Succ_DV ==>
Fdred_DV::H2_DV :	Fd_red_DV <==> H_ex_DV + H2_DV
Fdred_DV::Form_DV :	CO2_DV + Fd_red_DV ==> H_ex_DV + Form_DV
BM_Synth_DV :	0.64 Prot_DV + 0.185 RNA_DV + 0.03 DNA_DV + 0.1 Lip_DV + 0.015 LPS_DV + 0.015 PepGly_DV + 0.015 Glyc_DV ==> BM_DV
mue_DV :	BM_DV ==>
Prot_Synth_DV :	39.9455 ATP_DV + 0.88727 Ala_DV + 0.15818 Cys_DV + 0.41636 Asp_DV + 0.45455 Glu_DV + 0.32 Phe_DV + 1.0582 Gly_DV + 0.16364 His_DV + 0.50182 Ile_DV + 0.59273 Lys_DV + 0.77818 Leu_DV + 0.26546 Met_DV + 0.41636 Asn_DV + 0.38182 Pro_DV + 0.45455 Gln_DV + 0.51091 Arg_DV + 0.37273 Ser_DV + 0.43818 Thr_DV + 0.73091 Val_DV + 0.09818 Trp_DV + 0.23818 Tyr_DV ==> Prot_DV
RNA_Synth_DV :	1.2488 ATP_DV + 0.80488 rATP_DV + 0.99024 rGTP_DV + 0.61436 rCTP_DV + 0.66341 rUTP_DV ==> RNA_DV
DNA_Synth_DV :	4.4129 ATP_DV + 0.7968 dATP_DV + 0.8194 dGTP_DV + 0.8194 dCTP_DV + 0.7968 dTTP_DV ==> DNA_DV
Lip_Synth_DV :	1.4176 Glyc3P + 2.8352 ATP_DV + 1.4176 Ser_DV + 2.8352 avg_FS_DV <==> Lip_DV
LPS_Synth_DV :	0.46176 UDPGlc_DV + 0.69118 CDPEth_DV + 0.69118 OH_myr_ac_DV + 0.69118 C14_0_FS_DV + 0.69118 CMP_KDO_DV + 0.69118 NDPHep_DV + 0.46176 TDPGlcs_DV ==> LPS_DV
PepGly_Synth_DV :	5.52 ATP_DV + 2.208 Ala_DV + 1.104 Glu_DV + 1.104 UDP_NAG_DV + 1.104 UDP_NAM_DV + 1.104 di_am_pim_DV ==> PepGly_DV
Glyc_Synth_DV :	6.16 ADPGlc_DV ==> Glyc_DV
PolyPhos_Synth_DV :	12.66 ATP_DV ==> PolyPhos_DV
Metabolites
MTHF_DV	_5_10_Methylen-Tetrahydrofolat_Desulfovibrio_vulgaris
PRPP_DV	_5-Phosphoribosyl-1-Pyrophosphat_Desulfovibrio_vulgaris
KetoPGluc_DV	2-Keto-3-desoxy-6-phosphogluconate_Desulfovibrio_vulgaris
2PG_DV	2-Phosphoglycerate_Desulfovibrio_vulgaris
3PG_DV	3-Phosphoglycerate_Desulfovibrio_vulgaris
PGluc_DV	6-Phospho-Gluconate_Desulfovibrio_vulgaris
Adh_DV	Acetaldehyde_Desulfovibrio_vulgaris
Ac_DV	Acetat_Desulfovibrio_vulgaris
AcCoA_DV	Acetyl_CoA_Desulfovibrio_vulgaris
AcP_DV	Acetyl-Phosphate_Desulfovibrio_vulgaris
ATP_DV	Adenosintriphosphate_Desulfovibrio_vulgaris
Ala_DV	Alanin_Desulfovibrio_vulgaris
alKG_DV	alpha-Ketoglutarate(=Oxoglutarate)_Desulfovibrio_vulgaris
Arg_DV	Arginin_Desulfovibrio_vulgaris
Asn_DV	Asparagin_Desulfovibrio_vulgaris
Asp_DV	Aspartate_Desulfovibrio_vulgaris
dATP_DV	ATP_for_DNA_Synth_Desulfovibrio_vulgaris
rATP_DV	ATP_for_RNA_Synth_Desulfovibrio_vulgaris
avg_FS_DV	av_fatty_acid_Desulfovibrio_vulgaris
BM_DV	Biomass_Desulfovibrio_vulgaris
C14_0_FS_DV	C_14:0_Fatty_acid_Desulfovibrio_vulgaris
CO2_DV	Carbon_dioxide_Desulfovibrio_vulgaris
CDPEth_DV	CDP_ethanolamine_Desulfovibrio_vulgaris
Chor_DV	Chorismat_Desulfovibrio_vulgaris
Cit_DV	Citrate_Desulfovibrio_vulgaris
CMP_KDO_DV	CMP_KDO_Desulfovibrio_vulgaris
dCTP_DV	CTP_for_DNA_Synth_Desulfovibrio_vulgaris
rCTP_DV	CTP_for_RNA_Synth_Desulfovibrio_vulgaris
Cys_DV	Cystein_Desulfovibrio_vulgaris
di_am_pim_DV	Diaminopimelate_Desulfovibrio_vulgaris
DHAP_DV	Dihydroxyaceton-phosphate_Desulfovibrio_vulgaris
DPG_DV	Diphosphoglycerate_Desulfovibrio_vulgaris
DNA_DV	DNA_Desulfovibrio_vulgaris
E4P_DV	Erythrose-4-Phosphate_Desulfovibrio_vulgaris
Eth_DV	Ethanol_Desulfovibrio_vulgaris
H_ex_DV	extraplasmatic_protons_Desulfovibrio_vulgaris
Fd_red_DV	Ferredoxin_red_Desulfovibrio_vulgaris
Form_DV	Formate_Desulfovibrio_vulgaris
F16P_DV	Fructose-1,6-bisphosphat_Desulfovibrio_vulgaris
F6P_DV	Fructose-6-Phosphate_Desulfovibrio_vulgaris
Fum_DV	Fumarate_Desulfovibrio_vulgaris
G6P_DV	Glucose-6-Phosphate_Desulfovibrio_vulgaris
Glu_DV	Glutamate_Desulfovibrio_vulgaris
Gln_DV	Glutamin_Desulfovibrio_vulgaris
G3P_DV	Glyceraldehyde-3-phosphate_Desulfovibrio_vulgaris
Glyc3P	Glycerol_3_Phosphat
Glycol_DV	Glycerol_Desulfovibrio_vulgaris
Gly_DV	Glycin_Desulfovibrio_vulgaris
Glyc_DV	Glycogen_Desulfovibrio_vulgaris
ADPGlc_DV	Glycogen_Monomere_Desulfovibrio_vulgaris
dGTP_DV	GTP_for_DNA_Synth_Desulfovibrio_vulgaris
rGTP_DV	GTP_for_RNA_Synth_Desulfovibrio_vulgaris
His_DV	Histidin_Desulfovibrio_vulgaris
H2_DV	Hydrogen_Desulfovibrio_vulgaris
H2S_DV	Hydrogen_sulfide_Desulfovibrio_vulgaris
ICit_DV	Iso-Citrate_Desulfovibrio_vulgaris
Ile_DV	Isoleucin_Desulfovibrio_vulgaris
Lac_DV	Lactate_Desulfovibrio_vulgaris
Leu_DV	Leucin_Desulfovibrio_vulgaris
Lip_DV	Lipids_Desulfovibrio_vulgaris
LPS_DV	Lipopolysaccharide_Desulfovibrio_vulgaris
Lys_DV	Lysin_Desulfovibrio_vulgaris
Mal_DV	Malate_Desulfovibrio_vulgaris
Met_DV	Methionin_Desulfovibrio_vulgaris
NADH_DV	NADH_Desulfovibrio_vulgaris
NADPH_DV	NADPH_Desulfovibrio_vulgaris
NDPHep_DV	NDP_Heptose_Desulfovibrio_vulgaris
N_DV	Nitrogen(NH4)_Desulfovibrio_vulgaris
OH_myr_ac_DV	OH_myristic_Acid_Desulfovibrio_vulgaris
OxA_DV	Oxalacetate_Desulfovibrio_vulgaris
PepGly_DV	Peptidoglykane_Desulfovibrio_vulgaris
Phe_DV	Phenylalanin_Desulfovibrio_vulgaris
PEP_DV	Phosphoenolpyruvate_Desulfovibrio_vulgaris
PolyPhos_DV	Polyphosphat_Desulfovibrio_vulgaris
Pro_DV	Prolin_Desulfovibrio_vulgaris
Prot_DV	Proteine_Desulfovibrio_vulgaris
Pyr_DV	Pyruvate_Desulfovibrio_vulgaris
R5P_DV	Ribose-5-Phosphate_Desulfovibrio_vulgaris
Rl5P_DV	Ribulose-5-Phosphate_Desulfovibrio_vulgaris
RNA_DV	RNA_Desulfovibrio_vulgaris
S7P_DV	Seduheptulose-7-Phosphate_Desulfovibrio_vulgaris
Ser_DV	Serin_Desulfovibrio_vulgaris
Succ_DV	Succinate_Desulfovibrio_vulgaris
SuccCoA_DV	Succinyl-Coenzym-A_Desulfovibrio_vulgaris
SO4_DV	Sulfate_Desulfovibrio_vulgaris
S_DV	Sulfur(SO4)_Desulfovibrio_vulgaris
TDPGlcs_DV	TDP_glucosamine_Desulfovibrio_vulgaris
RSH2_DV	Thiol-Disulfide-Elektronendor_Desulfovibrio_vulgaris
Thr_DV	Threonin_Desulfovibrio_vulgaris
Trp_DV	Tryptophan_Desulfovibrio_vulgaris
dTTP_DV	TTP_for_DNA_Synth_Desulfovibrio_vulgaris
Tyr_DV	Tyrosin_Desulfovibrio_vulgaris
QuiH2_DV	Ubichinon_red_Desulfovibrio_vulgaris
UDP_NAG_DV	UDP_acetylglucosamine_Desulfovibrio_vulgaris
UDPGlc_DV	UDP_glucose_Desulfovibrio_vulgaris
UDP_NAM_DV	UDP_N_acetylmuramic_acid_Desulfovibrio_vulgaris
rUTP_DV	UTP_for_RNA_Synth_Desulfovibrio_vulgaris
Val_DV	Valin_Desulfovibrio_vulgaris
X5P_DV	Xylolose-5-Phosphate_Desulfovibrio_vulgaris

## Sheet: M. maripaludis
Reactions
Ala_Synth_MM :	Pyr_MM + Glu_MM ==> alKG_MM + Ala_MM
Arg_Synth_MM :	AcCoA_MM + 4 ATP_MM + NADPH_MM + Asp_MM + 2 Glu_MM + CO2_MM + N_MM ==> alKG_MM + Fum_MM + Arg_MM + Ac_MM
Asn_Synth_MM :	2 ATP_MM + Asp_MM + N_MM ==> Asn_MM
Asp_synth_MM :	OxA_MM + Glu_MM ==> alKG_MM + Asp_MM
Cys_Synth_MM :	AcCoA_MM + Ser_MM + S_MM ==> Cys_MM + Ac_MM
Gln_Synth_MM :	ATP_MM + Glu_MM + N_MM ==> Gln_MM
Glu_synth_MM :	alKG_MM + NADPH_MM + N_MM ==> Glu_MM
Gly_Synth_MM :	Ser_MM ==> MTHF_MM + Gly_MM
His_Synth_MM :	ATP_MM + PRPP_MM + Gln_MM ==> alKG_MM + 2 NADH_MM + His_MM
Ile_Synth_MM :	Pyr_MM + NADPH_MM + Glu_MM + Thr_MM ==> alKG_MM + Ile_MM + CO2_MM + N_MM
Leu_Synth_MM :	2 Pyr_MM + AcCoA_MM + NADPH_MM + Glu_MM ==> alKG_MM + NADH_MM + Leu_MM + 2 CO2_MM
Lys_Synth_MM :	di_am_pim_MM ==> Lys_MM + CO2_MM
Met_Synth_MM :	SuccCoA_MM + ATP_MM + 2 NADPH_MM + MTHF_MM + Cys_MM + Asp_MM ==> Pyr_MM + Succ_MM + Met_MM + N_MM
Phe_Synth_MM :	Chor_MM + Glu_MM ==> alKG_MM + Phe_MM + CO2_MM
Pro_Synth_MM :	ATP_MM + 2 NADPH_MM + Glu_MM ==> Pro_MM
Ser_Synth_MM :	3PG_MM + Glu_MM ==> alKG_MM + NADH_MM + Ser_MM
Thr_Synth_MM :	2 ATP_MM + 2 NADPH_MM + Asp_MM ==> Thr_MM
Trp_Synth_MM :	Chor_MM + PRPP_MM + Gln_MM + Ser_MM ==> G3P_MM + Pyr_MM + Glu_MM + Trp_MM + CO2_MM
Tyr_Synth_MM :	Chor_MM + Glu_MM ==> alKG_MM + NADH_MM + Tyr_MM + CO2_MM
Val_Synth_MM :	2 Pyr_MM + NADPH_MM + Glu_MM ==> alKG_MM + Val_MM + CO2_MM
rATP_Synth_MM :	5 ATP_MM + PRPP_MM + 2 MTHF_MM + 2 Asp_MM + Gly_MM + 2 Gln_MM + CO2_MM ==> 2 Fum_MM + NADPH_MM + 2 Glu_MM + rATP_MM
rGTP_Synth_MM :	6 ATP_MM + PRPP_MM + 2 MTHF_MM + Asp_MM + Gly_MM + 3 Gln_MM + CO2_MM ==> 2 Fum_MM + NADH_MM + NADPH_MM + 3 Glu_MM + rGTP_MM
rCTP_Synth_MM :	ATP_MM + Gln_MM + rUTP_MM ==> Glu_MM + rCTP_MM
rUTP_Synth_MM :	4 ATP_MM + PRPP_MM + Asp_MM + N_MM ==> NADH_MM + rUTP_MM
dATP_Synth_MM :	NADPH_MM + rATP_MM ==> dATP_MM
dGTP_Synth_MM :	NADPH_MM + rGTP_MM ==> dGTP_MM
dCTP_Synth_MM :	NADPH_MM + rCTP_MM ==> dCTP_MM
dTTP_Synth_MM :	2 NADPH_MM + MTHF_MM + rUTP_MM ==> dTTP_MM
2PG_MM::3PG_MM :	2PG_MM <==> 3PG_MM
3PG_MM::DPG_MM :	3PG_MM + ATP_MM <==> DPG_MM
5CHOMPT_MM::CHH4MPT_MM :	5CHOMPT_MM <==> CHH4MPT_MM
AcCoA_MM:.Pyr_MM :	AcCoA_MM + 2 H2_MM + CO2_MM <==> Pyr_MM + NADH_MM
AcP_MM::AcCoA_MM :	AcP_MM <==> AcCoA_MM
Ac_MM::AcP_MM :	ATP_MM + Ac_MM <==> AcP_MM
ADPGlc_Synth_MM :	G6P_MM + ATP_MM ==> ADPGlc_MM
ATPSynth_MM :	3 H_ex_MM <==> ATP_MM
ATPSynth_M_MM :	4 Naout_MM ==> ATP_MM
avg_FS_Synth_MM :	8.24 AcCoA_MM + 7.24 ATP_MM + 13.91 NADPH_MM ==> avg_FS_MM
C14_0_FS_Synth_MM :	7 AcCoA_MM + 6 ATP_MM + 12 NADPH_MM ==> C14_0_FS_MM
CDPEth_Synth_MM :	3PG_MM + 3 ATP_MM + NADPH_MM + N_MM ==> NADH_MM + CDPEth_MM
CH2H4MPT_MM::CH3H4MPT_MM :	CH2H4MPT_MM + H2_MM <==> CH3H4MPT_MM
CH3H4MPT_MM::MeCoM_MM :	CH3H4MPT_MM <==> MeCoM_MM + 2 Naout_MM
CHH4MPT_MM::CH2H4MPT_MM :	CHH4MPT_MM + H2_MM <==> CH2H4MPT_MM
CHOMFR_MM::5CHOMPT_MM :	CHOMFR_MM <==> 5CHOMPT_MM
Chor_Synth_MM :	2 PEP_MM + E4P_MM + ATP_MM + NADPH_MM ==> Chor_MM
CMP_KDO_Synth_MM :	PEP_MM + R5P_MM + 2 ATP_MM ==> CMP_KDO_MM
CO2_MM::CHOMFR_MM :	H2_MM + CO2_MM <==> CHOMFR_MM
DHAP_MM::Glyc3P_MM :	DHAP_MM + NADH_MM <==> Glyc3P_MM
di_am_pim_Synth_MM :	Pyr_MM + SuccCoA_MM + ATP_MM + 2 NADPH_MM + Asp_MM + Glu_MM ==> alKG_MM + Succ_MM + di_am_pim_MM
DNA_Synth_MM :	4.4129 ATP_MM + 0.7968 dATP_MM + 0.8194 dGTP_MM + 0.8194 dCTP_MM + 0.7968 dTTP_MM ==> DNA_MM
DPG_MM::G3P_MM :	DPG_MM + NADH_MM <==> G3P_MM
F16P_MM::F6P_MM :	F16P_MM ==> F6P_MM
F6P_MM::G6P_MM :	F6P_MM <==> G6P_MM
Form_MM::AcCoA_MM :	ATP_MM + NADPH_MM + Form_MM + 4 H2_MM + CO2_MM ==> AcCoA_MM + 2 NADH_MM
Form_MM::CO2_MM :	Form_MM <==> H2_MM + CO2_MM
Fum_MM::Succ_MM :	Fum_MM + QuiH2_MM ==> Succ_MM
G3P_MM::DHAP_MM :	G3P_MM <==> DHAP_MM
G3P_MM::F16P_MM :	DHAP_MM + G3P_MM <==> F16P_MM
Glyco_Synth_MM :	6.16 ADPGlc_MM ==> Glyco_MM
Lip_Synth_MM :	1.4176 Glyc3P_MM + 2.8352 ATP_MM + 1.4176 Ser_MM + 2.8352 avg_FS_MM ==> Lip_MM
LPS_Synth_MM :	0.46176 UDPGlc_MM + 0.69118 CDPEth_MM + 0.69118 OH_myr_ac_MM + 0.69118 C14_0_FS_MM + 0.69118 CMP_KDO_MM + 0.69118 NDPHep_MM + 0.46176 TDPGlcs_MM ==> LPS_MM
Mal_MM::Fum_MM :	Mal_MM <==> Fum_MM
MeCoM_MM::Meth_MM :	MeCoM_MM + H2_MM <==> Meth_MM
MTHF_Synth_MM :	ATP_MM + NADPH_MM <==> MTHF_MM
NADHDehydro_MM :	NADH_MM <==> QuiH2_MM + 2 H_ex_MM
NDPHep_Synth_MM :	1.5 G6P_MM + ATP_MM ==> 4 NADPH_MM + NDPHep_MM
OH_myr_ac_Synth_MM :	7 AcCoA_MM + 6 ATP_MM + 11 NADPH_MM ==> OH_myr_ac_MM
OxA_MM::Mal_MM :	OxA_MM + NADH_MM <==> Mal_MM
PepGly_Synth_MM :	5.52 ATP_MM + 2.208 Ala_MM + 1.104 Glu_MM + 1.104 UDP_NAG_MM + 1.104 UDP_NAM_MM + 1.104 di_am_pim_MM ==> PepGly_MM
PEP_MM::2PG_MM :	PEP_MM <==> 2PG_MM
PEP_MM::OxA_MM :	PEP_MM + CO2_MM ==> OxA_MM + ATP_MM
Polyphos_Synth_MM :	12.66 ATP_MM ==> Polyphos_MM
Prot_Synth_MM :	39.9455 ATP_MM + 0.88727 Ala_MM + 0.15818 Cys_MM + 0.41636 Asp_MM + 0.45455 Glu_MM + 0.32 Phe_MM + 1.0582 Gly_MM + 0.16364 His_MM + 0.50182 Ile_MM + 0.59273 Lys_MM + 0.77818 Leu_MM + 0.26546 Met_MM + 0.41636 Asn_MM + 0.38182 Pro_MM + 0.45455 Gln_MM + 0.51091 Arg_MM + 0.37273 Ser_MM + 0.43818 Thr_MM + 0.73091 Val_MM + 0.09818 Trp_MM + 0.23818 Tyr_MM ==> Prot_MM
PRPP_Synth_MM :	R5P_MM + 2 ATP_MM ==> PRPP_MM
Pyr_MM::PEP_MM :	Pyr_MM + 2 ATP_MM ==> PEP_MM
Rl5P_MM::R5P_MM :	Rl5P_MM <==> R5P_MM
Rl5P_MM::X5P_MM :	Rl5P_MM <==> X5P_MM
RNA_Synth_MM :	1.2488 ATP_MM + 0.80488 rATP_MM + 0.99024 rGTP_MM + 0.61436 rCTP_MM + 0.66341 rUTP_MM ==> RNA_MM
SuccCoA_MM::alKG_MM :	SuccCoA_MM + NADH_MM + CO2_MM ==> alKG_MM
Succ_MM::Fum_MM :	Succ_MM ==> Fum_MM + QuiH2_MM
Succ_MM::SuccCoA_MM :	Succ_MM + ATP_MM <==> SuccCoA_MM
TDPGlcs_Synth_MM :	F6P_MM + 2 ATP_MM + N_MM ==> TDPGlcs_MM
Transaldo_MM :	G3P_MM + S7P_MM <==> F6P_MM + E4P_MM
TransHydro_MM :	NADH_MM + H_ex_MM <==> NADPH_MM
Transket1_MM :	R5P_MM + X5P_MM <==> G3P_MM + S7P_MM
Transket2_MM :	E4P_MM + X5P_MM <==> F6P_MM + G3P_MM
UDPGlc_Synth_MM :	G6P_MM + ATP_MM ==> UDPGlc_MM
UDP_NAG_Synth_MM :	F6P_MM + AcCoA_MM + ATP_MM + Gln_MM ==> Glu_MM + UDP_NAG_MM
UDP_NAM_Synth_MM :	PEP_MM + NADPH_MM + UDP_NAG_MM ==> UDP_NAM_MM
mue_MM_Medium :	BM_MM ==>
ATPdrain_MM :	ATP_MM ==>
BM_Synth_MM :	0.1 Lip_MM + 0.015 LPS_MM + 0.015 PepGly_MM + 0.015 Glyco_MM + 0.64 Prot_MM + 0.185 RNA_MM + 0.03 DNA_MM ==> BM_MM
NADP_Hydrogenase_MM :	H2_MM <==> NADPH_MM
CO2_MM::Form_MM :	NADPH_MM + CO2_MM ==> Form_MM
CO2_out_MM :	CO2_MM ==>
CO2_in_MM :	==> CO2_MM
Form_in_MM :	<==> Form_MM
H2_out_MM :	H2_MM ==>
H2_in_MM :	==> H2_MM
Meth_out_MM :	Meth_MM ==>
N_up_MM :	==> N_MM
S_up_MM :	4 ATP_MM + 4 NADPH_MM ==> S_MM
Metabolites
2PG_MM	2-Phosphoglycerate_Methanococcus_maripaludis
3PG_MM	3-Phosphoglycerate_Methanococcus_maripaludis
5CHOMPT_MM	5-Formyl-tetrahydromethanopterin_Methanococcus_maripaludis
Ac_MM	Acetate_Methanococcus_maripaludis
AcCoA_MM	Acetyl_CoA_Methanococcus_maripaludis
AcP_MM	Acetyl-Phosphate_Methanococcus_maripaludis
ADPGlc_MM	Glycogen_Monomere_Methanococcus_maripaludis
Ala_MM	Alanin_Methanococcus_maripaludis
alKG_MM	alpha-Ketoglutarate(=Oxoglutarate)_Methanococcus_maripaludis
Arg_MM	Arginin_Methanococcus_maripaludis
Asn_MM	Asparagin_Methanococcus_maripaludis
Asp_MM	Aspartate_Methanococcus_maripaludis
ATP_MM	Adenosintriphosphate_Methanococcus_maripaludis
avg_FS_MM	av_fatty_acid_Methanococcus_maripaludis
BM_MM	Biomass_Methanococcus_maripaludis
C14_0_FS_MM	C_14:0_Fatty_acid_Methanococcus_maripaludis
CDPEth_MM	CDP_ethanolamine_Methanococcus_maripaludis
CH2H4MPT_MM	5,10methylenetetrahydromethanopterin_Methanococcus_maripaludis
CH3H4MPT_MM	5methyltetrahydromethanopterin_Methanococcus_maripaludis
CHH4MPT_MM	5,10methenyltetrahydromethanopterin_Methanococcus_maripaludis
CHOMFR_MM	Formylmethanofuran_Methanococcus_maripaludis
Chor_MM	Chorismat_Methanococcus_maripaludis
CMP_KDO_MM	CMP_KDO_Methanococcus_maripaludis
CO2_MM	Carbon_dioxide_Methanococcus_maripaludis
Cys_MM	Cystein_Methanococcus_maripaludis
dATP_MM	ATP_for_DNA_Synth_Methanococcus_maripaludis
dCTP_MM	CTP_for_DNA_Synth_Methanococcus_maripaludis
dGTP_MM	GTP_for_DNA_Synth_Methanococcus_maripaludis
DHAP_MM	Dihydroxyaceton-phosphate_Methanococcus_maripaludis
di_am_pim_MM	Diaminopimelate_Methanococcus_maripaludis
DNA_MM	DNA_Methanococcus_maripaludis
DPG_MM	Diphosphoglycerate_Methanococcus_maripaludis
dTTP_MM	TTP_for_DNA_Synth_Methanococcus_maripaludis
E4P_MM	Erythrose-4-Phosphate_Methanococcus_maripaludis
F16P_MM	Fructose-1,6-bisphosphat_Methanococcus_maripaludis
F6P_MM	Fructose-6-Phosphate_Methanococcus_maripaludis
Form_MM	Formate_Methanococcus_maripaludis
Fum_MM	Fumarate_Methanococcus_maripaludis
G3P_MM	Glyceraldehyde-3-phosphate_Methanococcus_maripaludis
G6P_MM	Glucose-6-Phosphate_Methanococcus_maripaludis
Gln_MM	Glutamin_Methanococcus_maripaludis
Glu_MM	Glutamate_Methanococcus_maripaludis
Gly_MM	Glycin_Methanococcus_maripaludis
Glyc3P_MM	Glycerol_3_Phosphat_Methanococcus_maripaludis
Glyco_MM	Glycogen_Methanococcus_maripaludis
H_ex_MM	extraplasmatic_protons_Methanococcus_maripaludis
H2_MM	Hydrogen_Methanococcus_maripaludis
His_MM	Histidin_Methanococcus_maripaludis
Ile_MM	Isoleucin_Methanococcus_maripaludis
Leu_MM	Leucin_Methanococcus_maripaludis
Lip_MM	Lipids_Methanococcus_maripaludis
LPS_MM	Lipopolysacharids_Methanococcus_maripaludis
Lys_MM	Lysin_Methanococcus_maripaludis
Mal_MM	Malate_Methanococcus_maripaludis
MeCoM_MM	Methyl_CoenzymM_Methanococcus_maripaludis
Met_MM	Methionin_Methanococcus_maripaludis
Meth_MM	Methane_Methanococcus_maripaludis
MTHF_MM	_5_10_Methylen-Tetrahydrofolat_Methanococcus_maripaludis
N_MM	Nitrogen(NH4)_Methanococcus_maripaludis
NADH_MM	NADH_Methanococcus_maripaludis
NADPH_MM	NADPH_Methanococcus_maripaludis
Naout_MM	Natrium_Ions_extraplasmatic_Methanococcus_maripaludis
NDPHep_MM	NDP_Heptose_Methanococcus_maripaludis
OH_myr_ac_MM	OH_myristic_Acid_Methanococcus_maripaludis
OxA_MM	Oxalacetate_Methanococcus_maripaludis
PEP_MM	Phosphoenolpyruvate_Methanococcus_maripaludis
PepGly_MM	Peptidoglykane_Methanococcus_maripaludis
Phe_MM	Phenylalanin_Methanococcus_maripaludis
Polyphos_MM	Polyphosphate_Methanococcus_maripaludis
Pro_MM	Prolin_Methanococcus_maripaludis
Prot_MM	Proteins_Methanococcus_maripaludis
PRPP_MM	_5-Phosphoribosyl-1-Pyrophosphat_Methanococcus_maripaludis
Pyr_MM	Pyruvate_Methanococcus_maripaludis
QuiH2_MM	Ubichinon_red_Methanococcus_maripaludis
R5P_MM	Ribose-5-Phosphate_Methanococcus_maripaludis
rATP_MM	ATP_for_RNA_Synth_Methanococcus_maripaludis
rCTP_MM	CTP_for_RNA_Synth_Methanococcus_maripaludis
rGTP_MM	GTP_for_RNA_Synth_Methanococcus_maripaludis
Rl5P_MM	Ribulose-5-Phosphate_Methanococcus_maripaludis
RNA_MM	RNA_Methanococcus_maripaludis
rUTP_MM	UTP_for_RNA_Synth_Methanococcus_maripaludis
S_MM	Sulfur(SO4)_Methanococcus_maripaludis
S7P_MM	Seduheptulose-7-Phosphate_Methanococcus_maripaludis
Ser_MM	Serin_Methanococcus_maripaludis
Succ_MM	Succinate_Methanococcus_maripaludis
SuccCoA_MM	Succinyl-Coenzym-A_Methanococcus_maripaludis
TDPGlcs_MM	TDP_glucosamine_Methanococcus_maripaludis
Thr_MM	Threonin_Methanococcus_maripaludis
Trp_MM	Tryptophan_Methanococcus_maripaludis
Tyr_MM	Tyrosin_Methanococcus_maripaludis
UDP_NAG_MM	UDP_acetylglucosamine_Methanococcus_maripaludis
UDP_NAM_MM	UDP_N_acetylmuramic_acid_Methanococcus_maripaludis
UDPGlc_MM	UDP_glucose_Methanococcus_maripaludis
Val_MM	Valin_Methanococcus_maripaludis
X5P_MM	Xylolose-5-Phosphate_Methanococcus_maripaludis

## Sheet: M. barkeri
Reactions
Ala_Synth_MB :	Pyr_MB + Glu_MB ==> alKG_MB + Ala_MB
Arg_Synth_MB :	AcCoA_MB + 4 ATP_MB + NADPH_MB + CO2_MB + N_MB + Asp_MB + 2 Glu_MB ==> alKG_MB + Ac_MB + Arg_MB
Asn_Synth_MB :	2 ATP_MB + N_MB + Asp_MB ==> Asn_MB
Asp_synth_MB :	OxA_MB + Glu_MB ==> alKG_MB + Asp_MB
Cys_Synth_MB :	AcCoA_MB + S_MB + Ser_MB ==> Ac_MB + Cys_MB
Gln_Synth_MB :	ATP_MB + N_MB + Glu_MB ==> Gln_MB
Glu_synth_MB :	alKG_MB + NADPH_MB + N_MB ==> Glu_MB
Gly_Synth_MB :	Ser_MB ==> MTHF_MB + Gly_MB
His_Synth_MB :	ATP_MB + PRPP_MB + Gln_MB ==> alKG_MB + 2 NADH_MB + His_MB
Ile_Synth_MB :	Pyr_MB + NADPH_MB + Glu_MB + Thr_MB ==> alKG_MB + CO2_MB + N_MB + Ile_MB
Leu_Synth_MB :	2 Pyr_MB + AcCoA_MB + NADPH_MB + Glu_MB ==> alKG_MB + NADH_MB + 2 CO2_MB + Leu_MB
Lys_Synth_MB :	di_am_pim_MB ==> CO2_MB + Lys_MB
Met_Synth_MB :	ATP_MB + 2 NADPH_MB + MTHF_MB + Cys_MB + Asp_MB ==> Pyr_MB + N_MB + Met_MB
Phe_Synth_MB :	Chor_MB + Glu_MB ==> alKG_MB + CO2_MB + Phe_MB
Pro_Synth_MB :	ATP_MB + 2 NADPH_MB + Glu_MB ==> Pro_MB
Ser_Synth_MB :	3PG_MB + Glu_MB ==> alKG_MB + NADH_MB + Ser_MB
Thr_Synth_MB :	2 ATP_MB + 2 NADPH_MB + Asp_MB ==> Thr_MB
Trp_Synth_MB :	Chor_MB + PRPP_MB + Gln_MB + Ser_MB ==> G3P_MB + Pyr_MB + CO2_MB + Glu_MB + Trp_MB
Tyr_Synth_MB :	Chor_MB + Glu_MB ==> alKG_MB + NADH_MB + CO2_MB + Tyr_MB
Val_Synth_MB :	2 Pyr_MB + NADPH_MB + Glu_MB ==> alKG_MB + CO2_MB + Val_MB
rATP_Synth_MB :	5 ATP_MB + CO2_MB + PRPP_MB + 2 MTHF_MB + 2 Asp_MB + Gly_MB + 2 Gln_MB ==> NADPH_MB + 2 Glu_MB + rATP_MB
rGTP_Synth_MB :	6 ATP_MB + CO2_MB + PRPP_MB + 2 MTHF_MB + Asp_MB + Gly_MB + 3 Gln_MB ==> NADH_MB + NADPH_MB + 3 Glu_MB + rGTP_MB
rCTP_Synth_MB :	ATP_MB + Gln_MB + rUTP_MB ==> Glu_MB + rCTP_MB
rUTP_Synth_MB :	4 ATP_MB + N_MB + PRPP_MB + Asp_MB ==> NADH_MB + rUTP_MB
dATP_Synth_MB :	NADPH_MB + rATP_MB ==> dATP_MB
dGTP_Synth_MB :	NADPH_MB + rGTP_MB ==> dGTP_MB
dCTP_Synth_MB :	NADPH_MB + rCTP_MB ==> dCTP_MB
dTTP_Synth_MB :	2 NADPH_MB + MTHF_MB + rUTP_MB ==> dTTP_MB
3PG_MB::2PG_MB::3PG_MB :	2PG_MB <==> 3PG_MB
5CHOMPT_MB::CHH4MPT_MB :	5CHOMPT_MB <==> CHH4MPT_MB
AcCoA_MB::aCH3-Co(III)Fe-S_MB :	AcCoA_MB <==> CO_MB + aCH3-Co(III)Fe-S_MB
AcCoA_MB::Cit_MB :	AcCoA_MB + OxA_MB ==> Cit_MB
AcCoA_MB::Pyr_MB :	AcCoA_MB + CO2_MB + 2 H2_MB ==> Pyr_MB + NADH_MB
aCH3-Co(III)Fe-S_MB::CH3-H4-MPT_MB :	aCH3-Co(III)Fe-S_MB ==> CH3-H4-MPT_MB
Ac_MB::Ac_P_MB :	ATP_MB + Ac_MB <==> AcP_MB
Ac_P_MB::AcCoA_MB :	AcP_MB <==> AcCoA_MB
ADPGlc_Synth_MB :	G6P_MB + ATP_MB ==> ADPGlc_MB
ATPSynth_MB :	3 H_ex_MB <==> ATP_MB
ATPSynth_M_MB :	4 Hout_MB ==> ATP_MB
avg_FS_Synth_MB :	8.24 AcCoA_MB + 7.24 ATP_MB + 13.91 NADPH_MB ==> avg_FS_MB
C14_0_FS_Synth_MB :	7 AcCoA_MB + 6 ATP_MB + 12 NADPH_MB ==> C14_0_FS_MB
CDPEth_Synth_MB :	3PG_MB + 3 ATP_MB + NADPH_MB + N_MB ==> NADH_MB + CDPEth_MB
CH2H4MPT_MB::CH3H4MPT_MB :	CH2H4MPT_MB + H2_MB <==> CH3-H4-MPT_MB
CH3-H4-MPT_MB::MeCoM_MB :	CH3-H4-MPT_MB <==> MeCoM_MB + 2 Na_out_MB
CHH4MPT_MB::CH2H4MPT_MB :	CHH4MPT_MB + H2_MB <==> CH2H4MPT_MB
CHOMFR_MB::5CHOMPT_MB :	CHOMFR_MB <==> 5CHOMPT_MB
Chor_Synth_MB :	F16P_MB + PEP_MB + 2 ATP_MB + 2 NADPH_MB + Asp_MB ==> DHAP_MB + Chor_MB
Cit_MB::ICit_MB :	Cit_MB <==> ICit_MB
CMP_KDO_Synth_MB :	PEP_MB + R5P_MB + 2 ATP_MB ==> CMP_KDO_MB
CO2_MB::AcCoA_MB :	ATP_MB + 2 NADPH_MB + 2 CO2_MB + 4 H2_MB ==> AcCoA_MB + 2 NADH_MB
CO2_MB::CHOMFR_MB :	CO2_MB + 2 Hout_MB + H2_MB <==> CHOMFR_MB
CO_MB::CO2_MB :	CO_MB <==> CO2_MB + Hout_MB + H2_MB
DHAP_MB::Glyc3P_MB :	DHAP_MB + NADH_MB <==> Glyc3P_MB
di_am_pim_Synth_MB :	Pyr_MB + ATP_MB + 2 NADPH_MB + Asp_MB + Glu_MB ==> alKG_MB + di_am_pim_MB
DNA_Synth_MB :	4.4129 ATP_MB + 0.7968 dATP_MB + 0.8194 dGTP_MB + 0.8194 dCTP_MB + 0.7968 dTTP_MB ==> DNA_MB
DPG_MB::3PG_MB::DPG_MB :	3PG_MB + ATP_MB <==> DPG_MB
F16P_MB::F6P_MB :	F16P_MB ==> F6P_MB
F6P_MB::G6P_MB :	F6P_MB <==> G6P_MB
F6P_MB::Hu5P_MB :	F6P_MB <==> Hu5P_MB
Forma_MB::CO2_MB :	Forma_MB ==> NADH_MB + CO2_MB + H2_MB
G3P_MB::DHAP_MB :	G3P_MB <==> DHAP_MB
G3P_MB::DPG_MB:G3P_MB :	DPG_MB + NADH_MB <==> G3P_MB
G6P_MB::PGlac_MB :	G6P_MB <==> PGlac_MB + NADPH_MB
Glyc_Synth_MB :	6.16 ADPGlc_MB ==> Glyc_MB
Hu5P_MB::Rl5P_MB :	Hu5P_MB <==> Rl5P_MB + Forma_MB
ICit_MB::alKG_MB :	ICit_MB <==> alKG_MB + NADPH_MB + CO2_MB
Lip_Synth_MB :	1.4176 Glyc3P_MB + 2.8352 ATP_MB + 1.4176 Ser_MB + 2.8352 avg_FS_MB ==> Lip_MB
LPS_Synth_MB :	0.46176 UDPGlc_MB + 0.69118 CDPEth_MB + 0.69118 OH_myr_ac_MB + 0.69118 C14_0_FS_MB + 0.69118 CMP_KDO_MB + 0.69118 NDPHep_MB + 0.46176 TDPGlcs_MB ==> LPS_MB
MeCoM_MB::Meth_MB :	MeCoM_MB + H2_MB <==> Meth_MB + 4 Hout_MB
MTHF_Synth_MB :	ATP_MB + NADPH_MB <==> MTHF_MB
NADHDehydro_MB :	NADH_MB <==> 2 H2_MB
Naout_MB::Hout_MB :	Na_out_MB <==> 2 Hout_MB
NDPHep_Synth_MB :	1.5 G6P_MB + ATP_MB ==> 4 NADPH_MB + NDPHep_MB
OH_myr_ac_Synth_MB :	7 AcCoA_MB + 6 ATP_MB + 11 NADPH_MB ==> OH_myr_ac_MB
PepGly_Synth_MB :	5.52 ATP_MB + 2.208 Ala_MB + 1.104 Glu_MB + 1.104 UDP_NAG_MB + 1.104 UDP_NAM_MB + 1.104 di_am_pim_MB ==> PepGly_MB
MeOH_MB::MeCoM_MB :	MeOH_MB ==> MeCoM_MB
PEP_MB::2PG_MB :	PEP_MB <==> 2PG_MB
PEP_MB::OxA_MB :	PEP_MB + CO2_MB ==> OxA_MB
PGlac_MB::PGluc_MB :	PGlac_MB ==> PGluc_MB
PGluc_MB::Rl5P_MB :	PGluc_MB ==> Rl5P_MB + NADPH_MB + CO2_MB
Polyphos_Synth_MB :	12.66 ATP_MB ==> Polyphos_MB
Prot_Synth_MB :	39.9455 ATP_MB + 0.88727 Ala_MB + 0.15818 Cys_MB + 0.41636 Asp_MB + 0.45455 Glu_MB + 0.32 Phe_MB + 1.0582 Gly_MB + 0.16364 His_MB + 0.50182 Ile_MB + 0.59273 Lys_MB + 0.77818 Leu_MB + 0.26546 Met_MB + 0.41636 Asn_MB + 0.38182 Pro_MB + 0.45455 Gln_MB + 0.51091 Arg_MB + 0.37273 Ser_MB + 0.43818 Thr_MB + 0.73091 Val_MB + 0.09818 Trp_MB + 0.23818 Tyr_MB ==> Prot_MB
PRPP_Synth_MB :	R5P_MB + 2 ATP_MB ==> PRPP_MB
Pyr_MB::PEP_MB :	Pyr_MB + ATP_MB ==> PEP_MB
Rl5P_MB::R5P_MB :	Rl5P_MB <==> R5P_MB
RNA_Synth_MB :	1.2488 ATP_MB + 0.80488 rATP_MB + 0.99024 rGTP_MB + 0.61436 rCTP_MB + 0.66341 rUTP_MB ==> RNA_MB
T3P_MB::F16P_MB :	DHAP_MB + G3P_MB <==> F16P_MB
TDPGlcs_Synth_MB :	F6P_MB + 2 ATP_MB + N_MB ==> TDPGlcs_MB
TransHydro_MB :	NADH_MB + H_ex_MB <==> NADPH_MB
UDPGlc_Synth_MB :	G6P_MB + ATP_MB ==> UDPGlc_MB
UDP_NAG_Synth_MB :	F6P_MB + AcCoA_MB + ATP_MB + Gln_MB ==> Glu_MB + UDP_NAG_MB
UDP_NAM_Synth_MB :	PEP_MB + NADPH_MB + UDP_NAG_MB ==> UDP_NAM_MB
ATPdrain_MB :	ATP_MB ==>
BM_Synth_MB :	0.1 Lip_MB + 0.015 LPS_MB + 0.015 PepGly_MB + 0.64 Prot_MB + 0.185 RNA_MB + 0.03 DNA_MB + 0.015 Glyc_MB ==> BM_MB
mue_MB :	BM_MB ==>
CO2_in_MB :	==> CO2_MB
MeOH_in_MB :	==> MeOH_MB
Ac_in_MB :	==> Ac_MB
CO2_out_MB :	CO2_MB ==>
H2_out_MB :	H2_MB ==>
H2_in_MB :	==> H2_MB
Meth_out_MB :	Meth_MB ==>
N_up_MB :	==> N_MB
S_up_MB :	4 ATP_MB <==> S_MB
Metabolites
2PG_MB	2-Phosphoglycerate_Methanosarcina_barkeri
3PG_MB	3-Phosphoglycerate_Methanosarcina_barkeri
5CHOMPT_MB	5-Formyl-tetrahydrosarcinapterin_Methanosarcina_barkeri
Ac_MB	Acetate_Methanosarcina_barkeri
AcCoA_MB	Acetyl_CoA_Methanosarcina_barkeri
aCH3-Co(III)Fe-S_MB	a[methyl-Co(III)corrinoidFe-Sprotein]_Methanosarcina_barkeri
AcP_MB	Acetyl-Phosphate_Methanosarcina_barkeri
ADPGlc_MB	Glycogen_Monomere_Methanosarcina_barkeri
Ala_MB	Alanin_Methanosarcina_barkeri
alKG_MB	alpha-Ketoglutarate(=Oxoglutarate)_Methanosarcina_barkeri
Arg_MB	Arginin_Methanosarcina_barkeri
Asn_MB	Asparagin_Methanosarcina_barkeri
Asp_MB	Aspartate_Methanosarcina_barkeri
ATP_MB	Adenosintriphosphate_Methanosarcina_barkeri
avg_FS_MB	av_fatty_acid_Methanosarcina_barkeri
BM_MB	Biomass_Methanosarcina_barkeri
C14_0_FS_MB	C_14:0_Fatty_acid_Methanosarcina_barkeri
CDPEth_MB	CDP_ethanolamine_Methanosarcina_barkeri
CH2H4MPT_MB	5,10methylenetetrahydrosarcinapterin_Methanosarcina_barkeri
CH3-H4-MPT_MB	5-methyl-tetrahydrosarcinapterin_Methanosarcina_barkeri
CHH4MPT_MB	5,10methenyltetrahydrosarcinapterin_Methanosarcina_barkeri
CHOMFR_MB	Formylmethanofuran_Methanosarcina_barkeri
Chor_MB	Chorismat_Methanosarcina_barkeri
Cit_MB	Citrate_Methanosarcina_barkeri
CMP_KDO_MB	CMP_KDO_Methanosarcina_barkeri
CO_MB	Carbon monoxide_Methanosarcina_barkeri
CO2_MB	Carbon_dioxide_Methanosarcina_barkeri
Cys_MB	Cystein_Methanosarcina_barkeri
dATP_MB	ATP_for_DNA_Synth_Methanosarcina_barkeri
dCTP_MB	CTP_for_DNA_Synth_Methanosarcina_barkeri
dGTP_MB	GTP_for_DNA_Synth_Methanosarcina_barkeri
DHAP_MB	Dihydroxyaceton-phosphate_Methanosarcina_barkeri
di_am_pim_MB	Diaminopimelate_Methanosarcina_barkeri
DNA_MB	DNA_Methanosarcina_barkeri
DPG_MB	Diphosphoglycerate_Methanosarcina_barkeri
dTTP_MB	TTP_for_DNA_Synth_Methanosarcina_barkeri
F16P_MB	Fructose-1,6-bisphosphat_Methanosarcina_barkeri
F6P_MB	Fructose-6-Phosphate_Methanosarcina_barkeri
Forma_MB	Formaldehyd_Methanosarcina_barkeri
G3P_MB	Glyceraldehyde-3-phosphate_Methanosarcina_barkeri
G6P_MB	Glucose-6-Phosphate_Methanosarcina_barkeri
Gln_MB	Glutamin_Methanosarcina_barkeri
Glu_MB	Glutamate_Methanosarcina_barkeri
Gly_MB	Glycin_Methanosarcina_barkeri
Glyc_MB	Glycogen_Methanosarcina_barkeri
Glyc3P_MB	Glycerol_3_Phosphat_Methanosarcina_barkeri
H_ex_MB	extraplasmatic_protons_Methanosarcina_barkeri
H2_MB	Hydrogen_Methanosarcina_barkeri
His_MB	Histidin_Methanosarcina_barkeri
Hout_MB	Protons_extraplasma_Methanosarcina_barkeri
Hu5P_MB	Hexulose-5-Phosphat_Methanosarcina_barkeri
ICit_MB	Iso-Citrate_Methanosarcina_barkeri
Ile_MB	Isoleucin_Methanosarcina_barkeri
Leu_MB	Leucin_Methanosarcina_barkeri
Lip_MB	Lipids_Methanosarcina_barkeri
LPS_MB	Lipopolysacharide_Methanosarcina_barkeri
Lys_MB	Lysin_Methanosarcina_barkeri
MeCoM_MB	Methyl-CoM_Methanosarcina_barkeri
MeOH_MB	Methanol_Methanosarcina_barkeri
Met_MB	Methionin_Methanosarcina_barkeri
Meth_MB	Methane_Methanosarcina_barkeri
MTHF_MB	_5_10_Methylen-Tetrahydrofolat_Methanosarcina_barkeri
N_MB	Nitrogen(NH4)_Methanosarcina_barkeri
Na_out_MB	Natrium_outside_Methanosarcina_barkeri
NADH_MB	NADH_Methanosarcina_barkeri
NADPH_MB	NADPH_Methanosarcina_barkeri
NDPHep_MB	NDP_Heptose_Methanosarcina_barkeri
OH_myr_ac_MB	OH_myristic_Acid_Methanosarcina_barkeri
OxA_MB	Oxalacetate_Methanosarcina_barkeri
PEP_MB	Phosphoenolpyruvate_Methanosarcina_barkeri
PepGly_MB	Peptidoglukan_Methanosarcina_barkeri
PGlac_MB	6-Phospho-Gluconolactone_Methanosarcina_barkeri
PGluc_MB	6-Phospho-Gluconate_Methanosarcina_barkeri
Phe_MB	Phenylalanin_Methanosarcina_barkeri
Polyphos_MB	Polyphosphate_Methanosarcina_barkeri
Pro_MB	Prolin_Methanosarcina_barkeri
Prot_MB	Proteins_Methanosarcina_barkeri
PRPP_MB	_5-Phosphoribosyl-1-Pyrophosphat_Methanosarcina_barkeri
Pyr_MB	Pyruvate_Methanosarcina_barkeri
R5P_MB	Ribose-5-Phosphate_Methanosarcina_barkeri
rATP_MB	ATP_for_RNA_Synth_Methanosarcina_barkeri
rCTP_MB	CTP_for_RNA_Synth_Methanosarcina_barkeri
rGTP_MB	GTP_for_RNA_Synth_Methanosarcina_barkeri
Rl5P_MB	Ribulose-5-Phosphate_Methanosarcina_barkeri
RNA_MB	RNA_Methanosarcina_barkeri
rUTP_MB	UTP_for_RNA_Synth_Methanosarcina_barkeri
S_MB	Sulfur(SO4)_Methanosarcina_barkeri
Ser_MB	Serin_Methanosarcina_barkeri
TDPGlcs_MB	TDP_glucosamine_Methanosarcina_barkeri
Thr_MB	Threonin_Methanosarcina_barkeri
Trp_MB	Tryptophan_Methanosarcina_barkeri
Tyr_MB	Tyrosin_Methanosarcina_barkeri
UDP_NAG_MB	UDP_acetylglucosamine_Methanosarcina_barkeri
UDP_NAM_MB	UDP_N_acetylmuramic_acid_Methanosarcina_barkeri
UDPGlc_MB	UDP_glucose_Methanosarcina_barkeri
Val_MB	Valin_Methanosarcina_barkeri

## Sheet: two-species model
Reactions
BM_Synth_DV :	0.64 Prot_DV + 0.185 RNA_DV + 0.03 DNA_DV + 0.1 Lip_DV + 0.015 LPS_DV + 0.015 PepGly_DV + 0.015 Glyco_DV ==> BM_DV
Ala_Synth_DV :	Pyr_DV + Glu_DV ==> alKG_DV + Ala_DV
Arg_Synth_DV :	AcCoA_DV + 4 ATP_DV + NADPH_DV + CO2_DV + N_DV + Asp_DV + 2 Glu_DV ==> alKG_DV + Fum_DV + Ac_DV + Arg_DV
Asn_Synth_DV :	2 ATP_DV + N_DV + Asp_DV ==> Asn_DV
Asp_synth_DV :	OxA_DV + Glu_DV ==> alKG_DV + Asp_DV
Cys_Synth_DV :	AcCoA_DV + S_DV + Ser_DV ==> Ac_DV + Cys_DV
Gln_Synth_DV :	ATP_DV + N_DV + Glu_DV ==> Gln_DV
Glu_synth_DV :	alKG_DV + NADPH_DV + N_DV ==> Glu_DV
Gly_Synth_DV :	Ser_DV ==> MTHF_DV + Gly_DV
His_Synth_DV :	ATP_DV + PRPP_DV + Gln_DV ==> alKG_DV + 2 NADH_DV + His_DV
Ile_Synth_DV :	Pyr_DV + NADPH_DV + Glu_DV + Thr_DV ==> alKG_DV + CO2_DV + N_DV + Ile_DV
Leu_Synth_DV :	2 Pyr_DV + AcCoA_DV + NADPH_DV + Glu_DV ==> alKG_DV + NADH_DV + 2 CO2_DV + Leu_DV
Lys_Synth_DV :	di_am_pim_DV ==> CO2_DV + Lys_DV
Met_Synth_DV :	SuccCoA_DV + ATP_DV + 2 NADPH_DV + MTHF_DV + Cys_DV + Asp_DV ==> Pyr_DV + Succ_DV + N_DV + Met_DV
Phe_Synth_DV :	Chor_DV + Glu_DV ==> alKG_DV + CO2_DV + Phe_DV
Pro_Synth_DV :	ATP_DV + 2 NADPH_DV + Glu_DV ==> Pro_DV
Ser_Synth_DV :	3PG_DV + Glu_DV ==> alKG_DV + NADH_DV + Ser_DV
Thr_Synth_DV :	2 ATP_DV + 2 NADPH_DV + Asp_DV ==> Thr_DV
Trp_Synth_DV :	Chor_DV + PRPP_DV + Gln_DV + Ser_DV ==> G3P_DV + Pyr_DV + CO2_DV + Glu_DV + Trp_DV
Tyr_Synth_DV :	Chor_DV + Glu_DV ==> alKG_DV + NADH_DV + CO2_DV + Tyr_DV
Val_Synth_DV :	2 Pyr_DV + NADPH_DV + Glu_DV ==> alKG_DV + CO2_DV + Val_DV
2PG_DV::PEP_DV :	2PG_DV <==> PEP_DV
3PG_DV::2PG_DV :	3PG_DV <==> 2PG_DV
AcCoA_DV::AcP_DV :	AcCoA_DV <==> AcP_DV
AcP_DV::Ac_DV :	AcP_DV <==> ATP_DV + Ac_DV
Adh_DV::Eth_DV :	Eth_DV ==> NADH_DV + Adh_DV
ADPGlc_Synth :	G6P_DV + ATP_DV ==> ADPGlc_DV
ATPdrain_DV :	ATP_DV ==>
ATPSynth_DV :	3 H_ex_DV <==> ATP_DV
avg_FS_Synth_DV :	8.24 AcCoA_DV + 7.24 ATP_DV + 13.91 NADPH_DV ==> avg_FS_DV
C14_0_FS_Synth_DV :	7 AcCoA_DV + 6 ATP_DV + 12 NADPH_DV ==> C14_0_FS_DV
CDPEth_Synth_DV :	3PG_DV + 3 ATP_DV + NADPH_DV + N_DV ==> NADH_DV + CDPEth_DV
Chor_Synth_DV :	2 PEP_DV + E4P_DV + ATP_DV + NADPH_DV ==> Chor_DV
Cit_DV::ICit_DV :	Cit_DV <==> ICit_DV
CMP_KDO_Synth_DV :	PEP_DV + R5P_DV + 2 ATP_DV ==> CMP_KDO_DV
dATP_Synth_DV :	NADPH_DV + rATP_DV ==> dATP_DV
dCTP_Synth_DV :	NADPH_DV + rCTP_DV ==> dCTP_DV
dGTP_Synth_DV :	NADPH_DV + rGTP_DV ==> dGTP_DV
DHAP_DV::G3P_DV :	DHAP_DV <==> G3P_DV
DHAP_DV::Glyc3P_DV :	DHAP_DV + NADH_DV <==> Glyc3P_DV
di_am_pim_Synth_DV :	Pyr_DV + SuccCoA_DV + ATP_DV + 2 NADPH_DV + Asp_DV + Glu_DV ==> alKG_DV + Succ_DV + di_am_pim_DV
DPG_DV::3PG_DV :	DPG_DV <==> 3PG_DV + ATP_DV
dTTP_Synth_DV :	2 NADPH_DV + MTHF_DV + rUTP_DV ==> dTTP_DV
F16P_DV::F6P_DV :	F16P_DV ==> F6P_DV
F16P_DV::T3P :	F16P_DV <==> DHAP_DV + G3P_DV
F6P_DV::F16P_DV :	F6P_DV + ATP_DV ==> F16P_DV
Fum_DV::Mal_DV :	Fum_DV <==> Mal_DV
Fum_DV::Succ_DV :	Fum_DV + QuiH2_DV ==> Succ_DV
G3P_DV::DPG_DV :	G3P_DV <==> DPG_DV + NADH_DV
G6P_DV::F6P_DV :	G6P_DV <==> F6P_DV
G6P_DV::PGlac_DV :	G6P_DV <==> PGlac_DV + NADPH_DV
Glyc_DV::Glyc3P_DV :	ATP_DV + Glyc_DV ==> Glyc3P_DV
ICit_DV::alKG_DV :	ICit_DV <==> alKG_DV + NADPH_DV + CO2_DV
KetoPGluc_DV::G3P_DV_Pyr :	KetoPGluc_DV <==> G3P_DV + Pyr_DV
MTHF_Synth_DV :	ATP_DV + NADPH_DV <==> MTHF_DV
NDPHep_Synth_DV :	1.5 G6P_DV + ATP_DV ==> 4 NADPH_DV + NDPHep_DV
OH_myr_ac_Synth_DV :	7 AcCoA_DV + 6 ATP_DV + 11 NADPH_DV ==> OH_myr_ac_DV
PEP_DV::PYR_DV :	PEP_DV ==> Pyr_DV + ATP_DV
PGlac_DV::PGluc_DV :	PGlac_DV ==> PGluc_DV
PGluc_DV::KetoPGluc_DV :	PGluc_DV ==> KetoPGluc_DV
PGluc_DV::Rl5P_DV :	PGluc_DV ==> Rl5P_DV + NADPH_DV + CO2_DV
PRPP_Synth_DV :	R5P_DV + 2 ATP_DV ==> PRPP_DV
Pyr_DV::PEP_DV :	Pyr_DV + 2 ATP_DV ==> PEP_DV
rATP_Synth_DV :	5 ATP_DV + CO2_DV + PRPP_DV + 2 MTHF_DV + 2 Asp_DV + Gly_DV + 2 Gln_DV ==> 2 Fum_DV + NADPH_DV + 2 Glu_DV + rATP_DV
rCTP_Synth_DV :	ATP_DV + Gln_DV + rUTP_DV ==> Glu_DV + rCTP_DV
rGTP_Synth_DV :	6 ATP_DV + CO2_DV + PRPP_DV + 2 MTHF_DV + Asp_DV + Gly_DV + 3 Gln_DV ==> 2 Fum_DV + NADH_DV + NADPH_DV + 3 Glu_DV + rGTP_DV
Rl5P::R5P_DV :	Rl5P_DV <==> R5P_DV
Rl5P::X5P_DV :	Rl5P_DV <==> X5P_DV
rUTP_Synth_DV :	4 ATP_DV + N_DV + PRPP_DV + Asp_DV ==> NADH_DV + rUTP_DV
Succ_DV::Fum_DV :	Succ_DV ==> Fum_DV + QuiH2_DV
SuccCoA_DV::Succ_DV :	SuccCoA_DV <==> Succ_DV + ATP_DV
TDPGlcs_Synth_DV :	F6P_DV + 2 ATP_DV + N_DV ==> TDPGlcs_DV
Transaldo_DV :	G3P_DV + S7P_DV <==> F6P_DV + E4P_DV
TransHydro_DV :	NADH_DV + H_ex_DV ==> NADPH_DV
Transket1_DV :	R5P_DV + X5P_DV <==> G3P_DV + S7P_DV
Transket2_DV :	E4P_DV + X5P_DV <==> F6P_DV + G3P_DV
UDPGlc_Synth_DV :	G6P_DV + ATP_DV ==> UDPGlc_DV
UDP_NAG_Synth_DV :	F6P_DV + AcCoA_DV + ATP_DV + Gln_DV ==> Glu_DV + UDP_NAG_DV
UDP_NAM_Synth_DV :	PEP_DV + NADPH_DV + UDP_NAG_DV ==> UDP_NAM_DV
Ac_EX::Ac_DV :	Ac_DV <==> Ac_EX
CO2_DV::CO2_EX :	CO2_DV <==> CO2_EX
Eth_EX::Eth_DV :	Eth_EX <==> Eth_DV
Form_DV::Form_EX :	Form_DV ==> Form_EX
Lac_ex :	H_ex_DV ==> Lac_DV
N_up :	==> N_DV
S_up :	4 ATP_DV + 4 NADPH_DV ==> S_DV
Pyr_DV::OxA_DV :	Pyr_DV + ATP_DV + CO2_DV ==> OxA_DV
Mal_DV::Pyr_DV :	Mal_DV <==> Pyr_DV + NADPH_DV + CO2_DV
Ac_DV::Adh_DV :	Adh_DV ==> Ac_DV + Fd_red_DV
H2S_ex :	H2S_DV ==>
Sulfatreduktion_DV :	2 ATP_DV + SO4_DV + 4 H2_DV ==> 9 H_ex_DV + H2S_DV
SO4_up :	==> SO4_DV
H2_DV::H2_EX :	H2_DV <==> H2_EX
AcCoA_DV::Cit_DV :	AcCoA_DV + OxA_DV <==> Cit_DV
Pyr::AcCoA_DV :	Pyr_DV ==> AcCoA_DV + Form_DV
Lac_DV::Pyr2 :	Lac_DV ==> Pyr_DV + RSH2_DV
Prot_Synth_DV :	39.9455 ATP_DV + 0.88727 Ala_DV + 0.15818 Cys_DV + 0.41636 Asp_DV + 0.45455 Glu_DV + 0.32 Phe_DV + 1.0582 Gly_DV + 0.16364 His_DV + 0.50182 Ile_DV + 0.59273 Lys_DV + 0.77818 Leu_DV + 0.26546 Met_DV + 0.41636 Asn_DV + 0.38182 Pro_DV + 0.45455 Gln_DV + 0.51091 Arg_DV + 0.37273 Ser_DV + 0.43818 Thr_DV + 0.73091 Val_DV + 0.09818 Trp_DV + 0.23818 Tyr_DV ==> Prot_DV
RNA_Synth_DV :	1.2488 ATP_DV + 0.80488 rATP_DV + 0.99024 rGTP_DV + 0.61436 rCTP_DV + 0.66341 rUTP_DV ==> RNA_DV
DNA_Synth_DV :	4.4129 ATP_DV + 0.7968 dATP_DV + 0.8194 dGTP_DV + 0.8194 dCTP_DV + 0.7968 dTTP_DV ==> DNA_DV
Lip_Synth_DV :	1.4176 Glyc3P_DV + 2.8352 ATP_DV + 1.4176 Ser_DV + 2.8352 avg_FS_DV ==> Lip_DV
LPS_Synth_DV :	0.46176 UDPGlc_DV + 0.69118 CDPEth_DV + 0.69118 OH_myr_ac_DV + 0.69118 C14_0_FS_DV + 0.69118 CMP_KDO_DV + 0.69118 NDPHep_DV + 0.46176 TDPGlcs_DV ==> LPS_DV
PepGly_Synth_DV :	5.52 ATP_DV + 2.208 Ala_DV + 1.104 Glu_DV + 1.104 UDP_NAG_DV + 1.104 UDP_NAM_DV + 1.104 di_am_pim_DV ==> PepGly_DV
Glyco_Synth_DV :	6.16 ADPGlc_DV ==> Glyco_DV
Polyphos_Synth_DV :	12.66 ATP_DV ==> PolyPhos_DV
Pyr_DV_in :	H_ex_DV ==> Pyr_DV
AcCoA_DV::Adh_DV :	AcCoA_DV + Fd_red_DV ==> Adh_DV
Pyr_DV::AcCoA_DV :	Pyr_DV <==> AcCoA_DV + CO2_DV + Fd_red_DV
NADH_DV::Fd_red_DV :	NADH_DV <==> 0.5 Fd_red_DV + 0.5 RSH2_DV
RSH2_DV::H2_DV :	2 H_ex_DV + RSH2_DV <==> H2_DV
Fdred_DV::H2_DV :	Fd_red_DV <==> H_ex_DV + H2_DV
Fdred_DV::Form_DV :	CO2_DV + Fd_red_DV <==> H_ex_DV + Form_DV
Ala_Synth_MM :	Pyr_MM + Glu_MM ==> alKG_MM + Ala_MM
Arg_Synth_MM :	AcCoA_MM + 4 ATP_MM + NADPH_MM + Asp_MM + 2 Glu_MM + CO2_MM + N_MM ==> alKG_MM + Fum_MM + Arg_MM + Ac_MM
Asn_Synth_MM :	2 ATP_MM + Asp_MM + N_MM ==> Asn_MM
Asp_synth_MM :	OxA_MM + Glu_MM ==> alKG_MM + Asp_MM
Cys_Synth_MM :	AcCoA_MM + Ser_MM + S_MM ==> Cys_MM + Ac_MM
Gln_Synth_MM :	ATP_MM + Glu_MM + N_MM ==> Gln_MM
Glu_synth_MM :	alKG_MM + NADPH_MM + N_MM ==> Glu_MM
Gly_Synth_MM :	Ser_MM ==> MTHF_MM + Gly_MM
His_Synth_MM :	ATP_MM + PRPP_MM + Gln_MM ==> alKG_MM + 2 NADH_MM + His_MM
Ile_Synth_MM :	Pyr_MM + NADPH_MM + Glu_MM + Thr_MM ==> alKG_MM + Ile_MM + CO2_MM + N_MM
Leu_Synth_MM :	2 Pyr_MM + AcCoA_MM + NADPH_MM + Glu_MM ==> alKG_MM + NADH_MM + Leu_MM + 2 CO2_MM
Lys_Synth_MM :	di_am_pim_MM ==> Lys_MM + CO2_MM
Met_Synth_MM :	SuccCoA_MM + ATP_MM + 2 NADPH_MM + MTHF_MM + Cys_MM + Asp_MM ==> Pyr_MM + Succ_MM + Met_MM + N_MM
Phe_Synth_MM :	Chor_MM + Glu_MM ==> alKG_MM + Phe_MM + CO2_MM
Pro_Synth_MM :	ATP_MM + 2 NADPH_MM + Glu_MM ==> Pro_MM
Ser_Synth_MM :	3PG_MM + Glu_MM ==> alKG_MM + NADH_MM + Ser_MM
Thr_Synth_MM :	2 ATP_MM + 2 NADPH_MM + Asp_MM ==> Thr_MM
Trp_Synth_MM :	Chor_MM + PRPP_MM + Gln_MM + Ser_MM ==> G3P_MM + Pyr_MM + Glu_MM + Trp_MM + CO2_MM
Tyr_Synth_MM :	Chor_MM + Glu_MM ==> alKG_MM + NADH_MM + Tyr_MM + CO2_MM
Val_Synth_MM :	2 Pyr_MM + NADPH_MM + Glu_MM ==> alKG_MM + Val_MM + CO2_MM
rATP_Synth_MM :	5 ATP_MM + PRPP_MM + 2 MTHF_MM + 2 Asp_MM + Gly_MM + 2 Gln_MM + CO2_MM ==> 2 Fum_MM + NADPH_MM + 2 Glu_MM + rATP_MM
rGTP_Synth_MM :	6 ATP_MM + PRPP_MM + 2 MTHF_MM + Asp_MM + Gly_MM + 3 Gln_MM + CO2_MM ==> 2 Fum_MM + NADH_MM + NADPH_MM + 3 Glu_MM + rGTP_MM
rCTP_Synth_MM :	ATP_MM + Gln_MM + rUTP_MM ==> Glu_MM + rCTP_MM
rUTP_Synth_MM :	4 ATP_MM + PRPP_MM + Asp_MM + N_MM ==> NADH_MM + rUTP_MM
dATP_Synth_MM :	NADPH_MM + rATP_MM ==> dATP_MM
dGTP_Synth_MM :	NADPH_MM + rGTP_MM ==> dGTP_MM
dCTP_Synth_MM :	NADPH_MM + rCTP_MM ==> dCTP_MM
dTTP_Synth_MM :	2 NADPH_MM + MTHF_MM + rUTP_MM ==> dTTP_MM
2PG_MM::3PG_MM :	2PG_MM <==> 3PG_MM
3PG_MM::DPG_MM :	3PG_MM + ATP_MM <==> DPG_MM
5CHOMPT_MM::CHH4MPT_MM :	5CHOMPT_MM <==> CHH4MPT_MM
AcCoA_MM::Pyr_MM :	AcCoA_MM + CO2_MM + 2 H2_MM <==> Pyr_MM + NADH_MM
AcP_MM::AcCoA_MM :	AcP_MM <==> AcCoA_MM
Ac_MM::AcP_MM :	ATP_MM + Ac_MM <==> AcP_MM
ADPGlc_Synth_MM :	G6P_MM + ATP_MM ==> ADPGlc_MM
ATPSynth_MM :	3 H_ex_MM <==> ATP_MM
ATPSynth_M_MM :	4 Naout_MM ==> ATP_MM
avg_FS_Synth_MM :	8.24 AcCoA_MM + 7.24 ATP_MM + 13.91 NADPH_MM ==> avg_FS_MM
C14_0_FS_Synth_MM :	7 AcCoA_MM + 6 ATP_MM + 12 NADPH_MM ==> C14_0_FS_MM
CDPEth_Synth_MM :	3PG_MM + 3 ATP_MM + NADPH_MM + N_MM ==> NADH_MM + CDPEth_MM
CH2H4MPT_MM::CH3H4MPT_MM :	CH2H4MPT_MM + H2_MM <==> CH3H4MPT_MM
CH3H4MPT_MM::MeCoM_MM :	CH3H4MPT_MM <==> MeCoM_MM + 2 Naout_MM
CHH4MPT_MM::CH2H4MPT_MM :	CHH4MPT_MM + H2_MM <==> CH2H4MPT_MM
CHOMFR_MM::5CHOMPT_MM :	CHOMFR_MM <==> 5CHOMPT_MM
Chor_Synth_MM :	2 PEP_MM + E4P_MM + ATP_MM + NADPH_MM ==> Chor_MM
CMP_KDO_Synth_MM :	PEP_MM + R5P_MM + 2 ATP_MM ==> CMP_KDO_MM
CO2_MM::CHOMFR_MM :	CO2_MM + H2_MM <==> CHOMFR_MM
DHAP_MM::Glyc3P_MM :	DHAP_MM + NADH_MM <==> Glyc3P_MM
di_am_pim_Synth_MM :	Pyr_MM + SuccCoA_MM + ATP_MM + 2 NADPH_MM + Asp_MM + Glu_MM ==> alKG_MM + Succ_MM + di_am_pim_MM
DNA_Synth_MM :	4.4129 ATP_MM + 0.7968 dATP_MM + 0.8194 dGTP_MM + 0.8194 dCTP_MM + 0.7968 dTTP_MM ==> DNA_MM
DPG_MM::G3P_MM :	DPG_MM + NADH_MM <==> G3P_MM
F16P_MM::F6P_MM :	F16P_MM ==> F6P_MM
F6P_MM::G6P_MM :	F6P_MM <==> G6P_MM
Form_MM::AcCoA_MM :	ATP_MM + NADPH_MM + CO2_MM + Form_MM + 4 H2_MM ==> AcCoA_MM + 2 NADH_MM
Form_MM::CO2_MM :	Form_MM <==> CO2_MM + H2_MM
Fum_MM::Succ_MM :	Fum_MM + QuiH2_MM ==> Succ_MM
G3P_MM::DHAP_MM :	G3P_MM <==> DHAP_MM
G3P_MM::F16P_MM :	DHAP_MM + G3P_MM <==> F16P_MM
Glyco_Synth_MM :	6.16 ADPGlc_MM ==> Glyco_MM
Lip_Synth_MM :	1.4176 Glyc3P_MM + 2.8352 ATP_MM + 1.4176 Ser_MM + 2.8352 avg_FS_MM ==> Lip_MM
LPS_Synth_MM :	0.46176 UDPGlc_MM + 0.69118 CDPEth_MM + 0.69118 OH_myr_ac_MM + 0.69118 C14_0_FS_MM + 0.69118 CMP_KDO_MM + 0.69118 NDPHep_MM + 0.46176 TDPGlcs_MM ==> LPS_MM
Mal_MM::Fum_MM :	Mal_MM <==> Fum_MM
MeCoM_MM::Meth_MM :	MeCoM_MM + H2_MM <==> Meth_MM
MTHF_Synth_MM :	ATP_MM + NADPH_MM <==> MTHF_MM
NADHDehydro_MM :	NADH_MM <==> QuiH2_MM + 2 H_ex_MM
NDPHep_Synth_MM :	1.5 G6P_MM + ATP_MM ==> 4 NADPH_MM + NDPHep_MM
OH_myr_ac_Synth_MM :	7 AcCoA_MM + 6 ATP_MM + 11 NADPH_MM ==> OH_myr_ac_MM
OxA_MM::Mal_MM :	OxA_MM + NADH_MM <==> Mal_MM
PepGly_Synth_MM :	5.52 ATP_MM + 2.208 Ala_MM + 1.104 Glu_MM + 1.104 UDP_NAG_MM + 1.104 UDP_NAM_MM + 1.104 di_am_pim_MM ==> PepGly_MM
PEP_MM::2PG_MM :	PEP_MM <==> 2PG_MM
PEP_MM::OxA_MM :	PEP_MM + CO2_MM ==> OxA_MM + ATP_MM
Polyphos_Synth_MM :	12.66 ATP_MM ==> Polyphos_MM
Prot_Synth_MM :	39.9455 ATP_MM + 0.88727 Ala_MM + 0.15818 Cys_MM + 0.41636 Asp_MM + 0.45455 Glu_MM + 0.32 Phe_MM + 1.0582 Gly_MM + 0.16364 His_MM + 0.50182 Ile_MM + 0.59273 Lys_MM + 0.77818 Leu_MM + 0.26546 Met_MM + 0.41636 Asn_MM + 0.38182 Pro_MM + 0.45455 Gln_MM + 0.51091 Arg_MM + 0.37273 Ser_MM + 0.43818 Thr_MM + 0.73091 Val_MM + 0.09818 Trp_MM + 0.23818 Tyr_MM ==> Prot_MM
PRPP_Synth_MM :	R5P_MM + 2 ATP_MM ==> PRPP_MM
Pyr_MM::PEP_MM :	Pyr_MM + 2 ATP_MM ==> PEP_MM
Rl5P_MM::R5P_MM :	Rl5P_MM <==> R5P_MM
Rl5P_MM::X5P_MM :	Rl5P_MM <==> X5P_MM
RNA_Synth_MM :	1.2488 ATP_MM + 0.80488 rATP_MM + 0.99024 rGTP_MM + 0.61436 rCTP_MM + 0.66341 rUTP_MM ==> RNA_MM
SuccCoA_MM::alKG_MM :	SuccCoA_MM + NADH_MM + CO2_MM ==> alKG_MM
Succ_MM::Fum_MM :	Succ_MM ==> Fum_MM + QuiH2_MM
Succ_MM::SuccCoA_MM :	Succ_MM + ATP_MM <==> SuccCoA_MM
TDPGlcs_Synth_MM :	F6P_MM + 2 ATP_MM + N_MM ==> TDPGlcs_MM
Transaldo_MM :	G3P_MM + S7P_MM <==> F6P_MM + E4P_MM
TransHydro_MM :	NADH_MM + H_ex_MM <==> NADPH_MM
Transket1_MM :	R5P_MM + X5P_MM <==> G3P_MM + S7P_MM
Transket2_MM :	E4P_MM + X5P_MM <==> F6P_MM + G3P_MM
UDPGlc_Synth_MM :	G6P_MM + ATP_MM ==> UDPGlc_MM
UDP_NAG_Synth_MM :	F6P_MM + AcCoA_MM + ATP_MM + Gln_MM ==> Glu_MM + UDP_NAG_MM
UDP_NAM_Synth_MM :	PEP_MM + NADPH_MM + UDP_NAG_MM ==> UDP_NAM_MM
CO2_MM::Form_MM :	NADPH_MM + CO2_MM ==> Form_MM
ATPdrain_MM :	ATP_MM ==>
BM_Synth_MM :	0.1 Lip_MM + 0.015 LPS_MM + 0.015 PepGly_MM + 0.015 Glyco_MM + 0.64 Prot_MM + 0.185 RNA_MM + 0.03 DNA_MM ==> BM_MM
NADP_Hydrogenase_MM :	H2_MM <==> NADPH_MM
N_up_MM :	==> N_MM
CO2_MM::CO2_EX :	CO2_MM ==> CO2_EX
S_up_MM :	4 ATP_MM + 4 NADPH_MM ==> S_MM
Form_EX::Form_MM :	Form_EX ==> Form_MM
CO2_EX::CO2_MM :	CO2_EX ==> CO2_MM
Meth_MM::Meth_EX :	Meth_MM ==> Meth_EX
H2_EX::H2_MM :	H2_EX ==> H2_MM
Ac_Medium_in :	==> Ac_EX
CO2_Medium :	CO2_EX <==>
H2_Medium :	H2_EX <==>
Form_Medium :	Form_EX <==>
Eth_Medium_in :	==> Eth_EX
Ac_Medium_out :	Ac_EX ==>
Meth_Medium :	Meth_EX ==>
mue_comm :	BM_tot ==>
BM_tot_Synth :	FDV*BM_DV + FMM*BM_MM ==> BM_tot
Metabolites
2PG_DV	2-Phosphoglycerate_Desulfovibrio_vulgaris
3PG_DV	3-Phosphoglycerate_Desulfovibrio_vulgaris
Ac_DV	Acetate_Desulfovibrio_vulgaris
AcCoA_DV	Acetyl_CoA_Desulfovibrio_vulgaris
AcP_DV	Acetyl-Phosphate_Desulfovibrio_vulgaris
Adh_DV	Acetaldehyde_Desulfovibrio_vulgaris
ADPGlc_DV	Glycogen_Monomere_Desulfovibrio_vulgaris
Ala_DV	Alanin_Desulfovibrio_vulgaris
alKG_DV	alpha-Ketoglutarate(=Oxoglutarate)_Desulfovibrio_vulgaris
Arg_DV	Arginin_Desulfovibrio_vulgaris
Asn_DV	Asparagin_Desulfovibrio_vulgaris
Asp_DV	Aspartate_Desulfovibrio_vulgaris
ATP_DV	Adenosintriphosphate_Desulfovibrio_vulgaris
avg_FS_DV	av_fatty_acid_Desulfovibrio_vulgaris
BM_DV	Biomass_Desulfovibrio_vulgaris
C14_0_FS_DV	C_14:0_Fatty_acid_Desulfovibrio_vulgaris
CDPEth_DV	CDP_ethanolamine_Desulfovibrio_vulgaris
Chor_DV	Chorismat_Desulfovibrio_vulgaris
Cit_DV	Citrate_Desulfovibrio_vulgaris
CMP_KDO_DV	CMP_KDO_Desulfovibrio_vulgaris
CO2_DV	Carbon_dioxide_Desulfovibrio_vulgaris
Cys_DV	Cystein_Desulfovibrio_vulgaris
dATP_DV	ATP_for_DNA_Synth_Desulfovibrio_vulgaris
dCTP_DV	CTP_for_DNA_Synth_Desulfovibrio_vulgaris
dGTP_DV	GTP_for_DNA_Synth_Desulfovibrio_vulgaris
DHAP_DV	Dihydroxyaceton-phosphate_Desulfovibrio_vulgaris
di_am_pim_DV	Diaminopimelate_Desulfovibrio_vulgaris
DNA_DV	DNA_Desulfovibrio_vulgaris
DPG_DV	Diphosphoglycerate_Desulfovibrio_vulgaris
dTTP_DV	TTP_for_DNA_Synth_Desulfovibrio_vulgaris
E4P_DV	Erythrose-4-Phosphate_Desulfovibrio_vulgaris
Eth_DV	Ethanol_Desulfovibrio_vulgaris
F16P_DV	Fructose-1,6-bisphosphat_Desulfovibrio_vulgaris
F6P_DV	Fructose-6-Phosphate_Desulfovibrio_vulgaris
Fd_red_DV	Ferredoxin_red_Desulfovibrio_vulgaris
Form_DV	Formate_Desulfovibrio_vulgaris
Fum_DV	Fumarate_Desulfovibrio_vulgaris
G3P_DV	Glyceraldehyde-3-phosphate_Desulfovibrio_vulgaris
G6P_DV	Glucose-6-Phosphate_Desulfovibrio_vulgaris
Gln_DV	Glutamin_Desulfovibrio_vulgaris
Glu_DV	Glutamate_Desulfovibrio_vulgaris
Gly_DV	Glycin_Desulfovibrio_vulgaris
Glyc_DV	Glycerol_Desulfovibrio_vulgaris
Glyc3P_DV	Glycerol_3_Phosphate_Desulfovibrio_vulgaris
Glyco_DV	Glycogen_Desulfovibrio_vulgaris
H_ex_DV	extraplasmatic_protons_Desulfovibrio_vulgaris
H2_DV	Hydrogen_Desulfovibrio_vulgaris
H2S_DV	Hydrogen sulfide_Desulfovibrio_vulgaris
His_DV	Histidin_Desulfovibrio_vulgaris
ICit_DV	Iso-Citrate_Desulfovibrio_vulgaris
Ile_DV	Isoleucin_Desulfovibrio_vulgaris
KetoPGluc_DV	2-Keto-3-desoxy-6-phosphogluconate_Desulfovibrio_vulgaris
Lac_DV	Lactate_Desulfovibrio_vulgaris
Leu_DV	Leucin_Desulfovibrio_vulgaris
Lip_DV	Lipids_Desulfovibrio_vulgaris
LPS_DV	Lipopolysaccharids_Desulfovibrio_vulgaris
Lys_DV	Lysin_Desulfovibrio_vulgaris
Mal_DV	Malate_Desulfovibrio_vulgaris
Met_DV	Methionin_Desulfovibrio_vulgaris
MTHF_DV	5_10_Methylen-Tetrahydrofolate_Desulfovibrio_vulgaris
N_DV	Nitrogen(NH4)_Desulfovibrio_vulgaris
NADH_DV	NADH_Desulfovibrio_vulgaris
NADPH_DV	NADPH_Desulfovibrio_vulgaris
NDPHep_DV	NDP_Heptose_Desulfovibrio_vulgaris
OH_myr_ac_DV	OH_myristic_Acid_Desulfovibrio_vulgaris
OxA_DV	Oxalacetate_Desulfovibrio_vulgaris
PEP_DV	Phosphoenolpyruvate_Desulfovibrio_vulgaris
PepGly_DV	Peptidoglykane_Desulfovibrio_vulgaris
PGlac_DV	6-Phospho-Gluconolactone_Desulfovibrio_vulgaris
PGluc_DV	6-Phospho-Gluconate_Desulfovibrio_vulgaris
Phe_DV	Phenylalanin_Desulfovibrio_vulgaris
PolyPhos_DV	Polyphosphate_Desulfovibrio_vulgaris
Pro_DV	Prolin_Desulfovibrio_vulgaris
Prot_DV	Proteine_Desulfovibrio_vulgaris
PRPP_DV	5-Phosphoribosyl-1-Pyrophosphat_Desulfovibrio_vulgaris
Pyr_DV	Pyruvate_Desulfovibrio_vulgaris
QuiH2_DV	Ubichinon_red_Desulfovibrio_vulgaris
R5P_DV	Ribose-5-Phosphate_Desulfovibrio_vulgaris
rATP_DV	ATP_for_RNA_Synth_Desulfovibrio_vulgaris
rCTP_DV	CTP_for_RNA_Synth_Desulfovibrio_vulgaris
rGTP_DV	GTP_for_RNA_Synth_Desulfovibrio_vulgaris
Rl5P_DV	Ribulose-5-Phosphate_Desulfovibrio_vulgaris
RNA_DV	RNA_Desulfovibrio_vulgaris
RSH2_DV	Thiol-Disulfide-Elektronendor_Desulfovibrio_vulgaris
rUTP_DV	UTP_for_RNA_Synth_Desulfovibrio_vulgaris
S_DV	Sulfur(SO4_DV)_Desulfovibrio_vulgaris
S7P_DV	Seduheptulose-7-Phosphate_Desulfovibrio_vulgaris
Ser_DV	Serin_Desulfovibrio_vulgaris
SO4_DV	Sulfate_Desulfovibrio_vulgaris
Succ_DV	Succinate_Desulfovibrio_vulgaris
SuccCoA_DV	Succinyl-Coenzym-A_Desulfovibrio_vulgaris
TDPGlcs_DV	TDP_glucosamine_Desulfovibrio_vulgaris
Thr_DV	Threonin_Desulfovibrio_vulgaris
Trp_DV	Tryptophan_Desulfovibrio_vulgaris
Tyr_DV	Tyrosin_Desulfovibrio_vulgaris
UDP_NAG_DV	UDP_acetylglucosamine_Desulfovibrio_vulgaris
UDP_NAM_DV	UDP_N_acetylmuramic_acid_Desulfovibrio_vulgaris
UDPGlc_DV	UDP_glucose _Desulfovibrio_vulgaris
Val_DV	Valin_Desulfovibrio_vulgaris
X5P_DV	Xylolose-5-Phosphate_Desulfovibrio_vulgaris
2PG_MM	2-Phosphoglycerate_Methanococcus_maripaludis
3PG_MM	3-Phosphoglycerate_Methanococcus_maripaludis
5CHOMPT_MM	5-Formyl-tetrahydromethanopterin_Methanococcus_maripaludis
AcCoA_MM	Acetyl_CoA_Methanococcus_maripaludis
AcP_MM	Acetyl-Phosphate_Methanococcus_maripaludis
ADPGlc_MM	Glycogen_Monomere_Methanococcus_maripaludis
Ala_MM	Alanin_Methanococcus_maripaludis
alKG_MM	alpha-Ketoglutarate(=Oxoglutarate)_Methanococcus_maripaludis
Arg_MM	Arginin_Methanococcus_maripaludis
Asn_MM	Asparagin_Methanococcus_maripaludis
Asp_MM	Aspartate_Methanococcus_maripaludis
ATP_MM	Adenosintriphosphate_Methanococcus_maripaludis
avg_FS_MM	av_fatty_acid_Methanococcus_maripaludis
C14_0_FS_MM	C_14:0_Fatty_acid_Methanococcus_maripaludis
CDPEth_MM	CDP_ethanolamine_Methanococcus_maripaludis
CH2H4MPT_MM	5,10methylenetetrahydromethanopterin_Methanococcus_maripaludis
CH3H4MPT_MM	5methyltetrahydromethanopterin_Methanococcus_maripaludis
CHH4MPT_MM	5,10methenyltetrahydromethanopterin_Methanococcus_maripaludis
CHOMFR_MM	Formylmethanofuran_Methanococcus_maripaludis
Chor_MM	Chorismat_Methanococcus_maripaludis
CMP_KDO_MM	CMP_KDO_Methanococcus_maripaludis
Cys_MM	Cystein_Methanococcus_maripaludis
dATP_MM	ATP_for_DNA_Synth_Methanococcus_maripaludis
dCTP_MM	CTP_for_DNA_Synth_Methanococcus_maripaludis
dGTP_MM	GTP_for_DNA_Synth_Methanococcus_maripaludis
DHAP_MM	Dihydroxyaceton-phosphate_Methanococcus_maripaludis
di_am_pim_MM	Diaminopimelate_Methanococcus_maripaludis
DNA_MM	DNA_Methanococcus_maripaludis
DPG_MM	Diphosphoglycerate_Methanococcus_maripaludis
dTTP_MM	TTP_for_DNA_Synth_Methanococcus_maripaludis
E4P_MM	Erythrose-4-Phosphate_Methanococcus_maripaludis
F16P_MM	Fructose-1,6-bisphosphat_Methanococcus_maripaludis
F6P_MM	Fructose-6-Phosphate_Methanococcus_maripaludis
Fum_MM	Fumarate_Methanococcus_maripaludis
G3P_MM	Glyceraldehyde-3-phosphate_Methanococcus_maripaludis
G6P_MM	Glucose-6-Phosphate_Methanococcus_maripaludis
Gln_MM	Glutamin_Methanococcus_maripaludis
Glu_MM	Glutamate_Methanococcus_maripaludis
Gly_MM	Glycin_Methanococcus_maripaludis
Glyc3P_MM	Glycerol_3_Phosphat_Methanococcus_maripaludis
Glyco_MM	Glycogen_Methanococcus_maripaludis
H_ex_MM	extraplasmatic_protons_Methanococcus_maripaludis
His_MM	Histidin_Methanococcus_maripaludis
Ile_MM	Isoleucin_Methanococcus_maripaludis
Leu_MM	Leucin_Methanococcus_maripaludis
Lip_MM	Lipids_Methanococcus_maripaludis
LPS_MM	Lipopolysacharide_Methanococcus_maripaludis
Lys_MM	Lysin_Methanococcus_maripaludis
Mal_MM	Malate_Methanococcus_maripaludis
MeCoM_MM	Methyl_CoenzymM_Methanococcus_maripaludis
Met_MM	Methionin_Methanococcus_maripaludis
Meth_MM	Methan_Methanococcus_maripaludis
MTHF_MM	_5_10_Methylen-Tetrahydrofolat_Methanococcus_maripaludis
NADH_MM	NADH_Methanococcus_maripaludis
NADPH_MM	NADPH_Methanococcus_maripaludis
Naout_MM	Natrium_Ions_extraplasma_Methanococcus_maripaludis
NDPHep_MM	NDP_Heptose_Methanococcus_maripaludis
OH_myr_ac_MM	OH_myristic_Acid_Methanococcus_maripaludis
OxA_MM	Oxalacetate_Methanococcus_maripaludis
PEP_MM	Phosphoenolpyruvate_Methanococcus_maripaludis
PepGly_MM	Peptidoglykane_Methanococcus_maripaludis
Phe_MM	Phenylalanin_Methanococcus_maripaludis
Polyphos_MM	Polyphosphat_Methanococcus_maripaludis
Pro_MM	Prolin_Methanococcus_maripaludis
Prot_MM	Proteine_Methanococcus_maripaludis
PRPP_MM	_5-Phosphoribosyl-1-Pyrophosphat_Methanococcus_maripaludis
Pyr_MM	Pyruvate_Methanococcus_maripaludis
QuiH2_MM	Ubichinon_red_Methanococcus_maripaludis
R5P_MM	Ribose-5-Phosphate_Methanococcus_maripaludis
rATP_MM	ATP_for_RNA_Synth_Methanococcus_maripaludis
rCTP_MM	CTP_for_RNA_Synth_Methanococcus_maripaludis
rGTP_MM	GTP_for_RNA_Synth_Methanococcus_maripaludis
Rl5P_MM	Ribulose-5-Phosphate_Methanococcus_maripaludis
RNA_MM	RNA_Methanococcus_maripaludis
rUTP_MM	UTP_for_RNA_Synth_Methanococcus_maripaludis
S7P_MM	Seduheptulose-7-Phosphate_Methanococcus_maripaludis
Ser_MM	Serin_Methanococcus_maripaludis
Succ_MM	Succinate_Methanococcus_maripaludis
SuccCoA_MM	Succinyl-Coenzym-A_Methanococcus_maripaludis
TDPGlcs_MM	TDP_glucosamine_Methanococcus_maripaludis
Thr_MM	Threonin_Methanococcus_maripaludis
Trp_MM	Tryptophan_Methanococcus_maripaludis
Tyr_MM	Tyrosin_Methanococcus_maripaludis
UDP_NAG_MM	UDP_acetylglucosamine_Methanococcus_maripaludis
UDP_NAM_MM	UDP_N_acetylmuramic_acid_Methanococcus_maripaludis
UDPGlc_MM	UDP_glucose_Methanococcus_maripaludis
Val_MM	Valin_Methanococcus_maripaludis
X5P_MM	Xylolose-5-Phosphate_Methanococcus_maripaludis
BM_MM	Biomass_Methanococcus_maripaludis
CO2_MM	Carbon_dioxide_Methanococcus_maripaludis
N_MM	Nitrogen(NH4)_Methanococcus_maripaludis
S_MM	Sulfur(SO4)_Methanococcus_maripaludis
Ac_MM	Acetate_Methanococcus_maripaludis
Form_EX	Formate_exchange
Form_MM	Formate_Methanococcus_maripaludis
Ac_EX	Acetate_exchange
CO2_EX	Carbon_dioxide_exchange
H2_EX	Hydrogen_exchange
H2_MM	Hydrogen_Methanococcus_maripaludis
Meth_EX	Methan_exchange
Eth_EX	Ethanol_exchange
BM_tot	Biomass_total

## Sheet: three-species model
Reactions
BM_Synth_DV :	0.64 Prot_DV + 0.185 RNA_DV + 0.03 DNA_DV + 0.1 Lip_DV + 0.015 LPS_DV + 0.015 PepGly_DV + 0.015 Glyco_DV ==> BM_DV
Ala_Synth_DV :	Pyr_DV + Glu_DV ==> alKG_DV + Ala_DV
Arg_Synth_DV :	AcCoA_DV + 4 ATP_DV + NADPH_DV + CO2_DV + N_DV + Asp_DV + 2 Glu_DV ==> alKG_DV + Fum_DV + Ac_DV + Arg_DV
Asn_Synth_DV :	2 ATP_DV + N_DV + Asp_DV ==> Asn_DV
Asp_synth_DV :	OxA_DV + Glu_DV ==> alKG_DV + Asp_DV
Cys_Synth_DV :	AcCoA_DV + S_DV + Ser_DV ==> Ac_DV + Cys_DV
Gln_Synth_DV :	ATP_DV + N_DV + Glu_DV ==> Gln_DV
Glu_synth_DV :	alKG_DV + NADPH_DV + N_DV ==> Glu_DV
Gly_Synth_DV :	Ser_DV ==> MTHF_DV + Gly_DV
His_Synth_DV :	ATP_DV + PRPP_DV + Gln_DV ==> alKG_DV + 2 NADH_DV + His_DV
Ile_Synth_DV :	Pyr_DV + NADPH_DV + Glu_DV + Thr_DV ==> alKG_DV + CO2_DV + N_DV + Ile_DV
Leu_Synth_DV :	2 Pyr_DV + AcCoA_DV + NADPH_DV + Glu_DV ==> alKG_DV + NADH_DV + 2 CO2_DV + Leu_DV
Lys_Synth_DV :	di_am_pim_DV ==> CO2_DV + Lys_DV
Met_Synth_DV :	SuccCoA_DV + ATP_DV + 2 NADPH_DV + MTHF_DV + Cys_DV + Asp_DV ==> Pyr_DV + Succ_DV + N_DV + Met_DV
Phe_Synth_DV :	Chor_DV + Glu_DV ==> alKG_DV + CO2_DV + Phe_DV
Pro_Synth_DV :	ATP_DV + 2 NADPH_DV + Glu_DV ==> Pro_DV
Ser_Synth_DV :	3PG_DV + Glu_DV ==> alKG_DV + NADH_DV + Ser_DV
Thr_Synth_DV :	2 ATP_DV + 2 NADPH_DV + Asp_DV ==> Thr_DV
Trp_Synth_DV :	Chor_DV + PRPP_DV + Gln_DV + Ser_DV ==> G3P_DV + Pyr_DV + CO2_DV + Glu_DV + Trp_DV
Tyr_Synth_DV :	Chor_DV + Glu_DV ==> alKG_DV + NADH_DV + CO2_DV + Tyr_DV
Val_Synth_DV :	2 Pyr_DV + NADPH_DV + Glu_DV ==> alKG_DV + CO2_DV + Val_DV
2PG_DV::PEP_DV :	2PG_DV <==> PEP_DV
3PG_DV::2PG_DV :	3PG_DV <==> 2PG_DV
AcCoA_DV::AcP_DV :	AcCoA_DV <==> AcP_DV
AcP_DV::Ac_DV :	AcP_DV <==> ATP_DV + Ac_DV
Adh_DV::Eth_DV :	Eth_DV ==> NADH_DV + Adh_DV
ADPGlc_Synth :	G6P_DV + ATP_DV ==> ADPGlc_DV
ATPdrain_DV :	ATP_DV ==>
ATPSynth_DV :	3 H_ex_DV <==> ATP_DV
avg_FS_Synth_DV :	8.24 AcCoA_DV + 7.24 ATP_DV + 13.91 NADPH_DV ==> avg_FS_DV
C14_0_FS_Synth_DV :	7 AcCoA_DV + 6 ATP_DV + 12 NADPH_DV ==> C14_0_FS_DV
CDPEth_Synth_DV :	3PG_DV + 3 ATP_DV + NADPH_DV + N_DV ==> NADH_DV + CDPEth_DV
Chor_Synth_DV :	2 PEP_DV + E4P_DV + ATP_DV + NADPH_DV ==> Chor_DV
Cit_DV::ICit_DV :	Cit_DV <==> ICit_DV
CMP_KDO_Synth_DV :	PEP_DV + R5P_DV + 2 ATP_DV ==> CMP_KDO_DV
dATP_Synth_DV :	NADPH_DV + rATP_DV ==> dATP_DV
dCTP_Synth_DV :	NADPH_DV + rCTP_DV ==> dCTP_DV
dGTP_Synth_DV :	NADPH_DV + rGTP_DV ==> dGTP_DV
DHAP_DV::G3P_DV :	DHAP_DV <==> G3P_DV
DHAP_DV::Glyc3P_DV :	DHAP_DV + NADH_DV <==> Glyc3P_DV
di_am_pim_Synth_DV :	Pyr_DV + SuccCoA_DV + ATP_DV + 2 NADPH_DV + Asp_DV + Glu_DV ==> alKG_DV + Succ_DV + di_am_pim_DV
DPG_DV::3PG_DV :	DPG_DV <==> 3PG_DV + ATP_DV
dTTP_Synth_DV :	2 NADPH_DV + MTHF_DV + rUTP_DV ==> dTTP_DV
F16P_DV::F6P_DV :	F16P_DV ==> F6P_DV
F16P_DV::T3P :	F16P_DV <==> DHAP_DV + G3P_DV
F6P_DV::F16P_DV :	F6P_DV + ATP_DV ==> F16P_DV
Fum_DV::Mal_DV :	Fum_DV <==> Mal_DV
Fum_DV::Succ_DV :	Fum_DV + QuiH2_DV ==> Succ_DV
G3P_DV::DPG_DV :	G3P_DV <==> DPG_DV + NADH_DV
G6P_DV::F6P_DV :	G6P_DV <==> F6P_DV
G6P_DV::PGlac_DV :	G6P_DV <==> PGlac_DV + NADPH_DV
Glyc_DV::Glyc3P_DV :	ATP_DV + Glyc_DV ==> Glyc3P_DV
ICit_DV::alKG_DV :	ICit_DV <==> alKG_DV + NADPH_DV + CO2_DV
KetoPGluc_DV::G3P_DV_Pyr :	KetoPGluc_DV <==> G3P_DV + Pyr_DV
MTHF_Synth_DV :	ATP_DV + NADPH_DV <==> MTHF_DV
NDPHep_Synth_DV :	1.5 G6P_DV + ATP_DV ==> 4 NADPH_DV + NDPHep_DV
OH_myr_ac_Synth_DV :	7 AcCoA_DV + 6 ATP_DV + 11 NADPH_DV ==> OH_myr_ac_DV
PEP_DV::PYR_DV :	PEP_DV ==> Pyr_DV + ATP_DV
PGlac_DV::PGluc_DV :	PGlac_DV ==> PGluc_DV
PGluc_DV::KetoPGluc_DV :	PGluc_DV ==> KetoPGluc_DV
PGluc_DV::Rl5P_DV :	PGluc_DV ==> Rl5P_DV + NADPH_DV + CO2_DV
PRPP_Synth_DV :	R5P_DV + 2 ATP_DV ==> PRPP_DV
Pyr_DV::PEP_DV :	Pyr_DV + 2 ATP_DV ==> PEP_DV
rATP_Synth_DV :	5 ATP_DV + CO2_DV + PRPP_DV + 2 MTHF_DV + 2 Asp_DV + Gly_DV + 2 Gln_DV ==> 2 Fum_DV + NADPH_DV + 2 Glu_DV + rATP_DV
rCTP_Synth_DV :	ATP_DV + Gln_DV + rUTP_DV ==> Glu_DV + rCTP_DV
rGTP_Synth_DV :	6 ATP_DV + CO2_DV + PRPP_DV + 2 MTHF_DV + Asp_DV + Gly_DV + 3 Gln_DV ==> 2 Fum_DV + NADH_DV + NADPH_DV + 3 Glu_DV + rGTP_DV
Rl5P::R5P_DV :	Rl5P_DV <==> R5P_DV
Rl5P::X5P_DV :	Rl5P_DV <==> X5P_DV
rUTP_Synth_DV :	4 ATP_DV + N_DV + PRPP_DV + Asp_DV ==> NADH_DV + rUTP_DV
Succ_DV::Fum_DV :	Succ_DV ==> Fum_DV + QuiH2_DV
SuccCoA_DV::Succ_DV :	SuccCoA_DV <==> Succ_DV + ATP_DV
TDPGlcs_Synth_DV :	F6P_DV + 2 ATP_DV + N_DV ==> TDPGlcs_DV
Transaldo_DV :	G3P_DV + S7P_DV <==> F6P_DV + E4P_DV
TransHydro_DV :	NADH_DV + H_ex_DV ==> NADPH_DV
Transket1_DV :	R5P_DV + X5P_DV <==> G3P_DV + S7P_DV
Transket2_DV :	E4P_DV + X5P_DV <==> F6P_DV + G3P_DV
UDPGlc_Synth_DV :	G6P_DV + ATP_DV ==> UDPGlc_DV
UDP_NAG_Synth_DV :	F6P_DV + AcCoA_DV + ATP_DV + Gln_DV ==> Glu_DV + UDP_NAG_DV
UDP_NAM_Synth_DV :	PEP_DV + NADPH_DV + UDP_NAG_DV ==> UDP_NAM_DV
Ac_DV::Ac_EX :	Ac_DV <==> Ac_EX
CO2_DV::CO2_EX :	CO2_DV <==> CO2_EX
Eth_EX::Eth_DV :	Eth_EX ==> Eth_DV
Form_DV::Form_EX :	Form_DV ==> Form_EX
Lac_in_DV :	H_ex_DV + Lac_EX ==> Lac_DV
N_up_DV :	==> N_DV
S_up_DV :	4 ATP_DV + 4 NADPH_DV ==> S_DV
Pyr_DV::OxA_DV :	Pyr_DV + ATP_DV + CO2_DV ==> OxA_DV
Mal_DV::Pyr_DV :	Mal_DV <==> Pyr_DV + NADPH_DV + CO2_DV
Ac_DV::AcCoA_DV :	2 ATP_DV + Ac_DV ==> AcCoA_DV
Ac_DV::Adh_DV :	Adh_DV ==> Ac_DV + Fd_red_DV
H2S_ex_DV :	H2S_DV ==>
Sulfate_reduction_DV :	2 ATP_DV + SO4_DV + 4 H2_DV ==> 9 H_ex_DV + H2S_DV
SO4_up_DV :	==> SO4_DV
H2_DV::H2_EX :	H2_DV <==> H2_EX
AcCoA_DV::Cit_DV :	AcCoA_DV + OxA_DV <==> Cit_DV
Pyr::AcCoA_DV :	Pyr_DV ==> AcCoA_DV + Form_DV
Lac_DV::Pyr2 :	Lac_DV ==> Pyr_DV + RSH2_DV
Prot_Synth_DV :	39.9455 ATP_DV + 0.88727 Ala_DV + 0.15818 Cys_DV + 0.41636 Asp_DV + 0.45455 Glu_DV + 0.32 Phe_DV + 1.0582 Gly_DV + 0.16364 His_DV + 0.50182 Ile_DV + 0.59273 Lys_DV + 0.77818 Leu_DV + 0.26546 Met_DV + 0.41636 Asn_DV + 0.38182 Pro_DV + 0.45455 Gln_DV + 0.51091 Arg_DV + 0.37273 Ser_DV + 0.43818 Thr_DV + 0.73091 Val_DV + 0.09818 Trp_DV + 0.23818 Tyr_DV ==> Prot_DV
RNA_Synth_DV :	1.2488 ATP_DV + 0.80488 rATP_DV + 0.99024 rGTP_DV + 0.61436 rCTP_DV + 0.66341 rUTP_DV ==> RNA_DV
DNA_Synth_DV :	4.4129 ATP_DV + 0.7968 dATP_DV + 0.8194 dGTP_DV + 0.8194 dCTP_DV + 0.7968 dTTP_DV ==> DNA_DV
Lip_Synth_DV :	1.4176 Glyc3P_DV + 2.8352 ATP_DV + 1.4176 Ser_DV + 2.8352 avg_FS_DV ==> Lip_DV
LPS_Synth_DV :	0.46176 UDPGlc_DV + 0.69118 CDPEth_DV + 0.69118 OH_myr_ac_DV + 0.69118 C14_0_FS_DV + 0.69118 CMP_KDO_DV + 0.69118 NDPHep_DV + 0.46176 TDPGlcs_DV ==> LPS_DV
PepGly_Synth_DV :	5.52 ATP_DV + 2.208 Ala_DV + 1.104 Glu_DV + 1.104 UDP_NAG_DV + 1.104 UDP_NAM_DV + 1.104 di_am_pim_DV ==> PepGly_DV
Glyco_Synth_DV :	6.16 ADPGlc_DV ==> Glyco_DV
Polyphos_Synth_DV :	12.66 ATP_DV ==> PolyPhos_DV
Ala_Synth_MM :	Pyr_MM + Glu_MM ==> alKG_MM + Ala_MM
Arg_Synth_MM :	AcCoA_MM + 4 ATP_MM + NADPH_MM + Asp_MM + 2 Glu_MM + CO2_MM + N_MM ==> alKG_MM + Fum_MM + Arg_MM + Ac_MM
Asn_Synth_MM :	2 ATP_MM + Asp_MM + N_MM ==> Asn_MM
Asp_synth_MM :	OxA_MM + Glu_MM ==> alKG_MM + Asp_MM
Cys_Synth_MM :	AcCoA_MM + Ser_MM + S_MM ==> Cys_MM + Ac_MM
Gln_Synth_MM :	ATP_MM + Glu_MM + N_MM ==> Gln_MM
Glu_synth_MM :	alKG_MM + NADPH_MM + N_MM ==> Glu_MM
Gly_Synth_MM :	Ser_MM ==> MTHF_MM + Gly_MM
His_Synth_MM :	ATP_MM + PRPP_MM + Gln_MM ==> alKG_MM + 2 NADH_MM + His_MM
Ile_Synth_MM :	Pyr_MM + NADPH_MM + Glu_MM + Thr_MM ==> alKG_MM + Ile_MM + CO2_MM + N_MM
Leu_Synth_MM :	2 Pyr_MM + AcCoA_MM + NADPH_MM + Glu_MM ==> alKG_MM + NADH_MM + Leu_MM + 2 CO2_MM
Lys_Synth_MM :	di_am_pim_MM ==> Lys_MM + CO2_MM
Met_Synth_MM :	SuccCoA_MM + ATP_MM + 2 NADPH_MM + MTHF_MM + Cys_MM + Asp_MM ==> Pyr_MM + Succ_MM + Met_MM + N_MM
Phe_Synth_MM :	Chor_MM + Glu_MM ==> alKG_MM + Phe_MM + CO2_MM
Pro_Synth_MM :	ATP_MM + 2 NADPH_MM + Glu_MM ==> Pro_MM
Ser_Synth_MM :	3PG_MM + Glu_MM ==> alKG_MM + NADH_MM + Ser_MM
Thr_Synth_MM :	2 ATP_MM + 2 NADPH_MM + Asp_MM ==> Thr_MM
Trp_Synth_MM :	Chor_MM + PRPP_MM + Gln_MM + Ser_MM ==> G3P_MM + Pyr_MM + Glu_MM + Trp_MM + CO2_MM
Tyr_Synth_MM :	Chor_MM + Glu_MM ==> alKG_MM + NADH_MM + Tyr_MM + CO2_MM
Val_Synth_MM :	2 Pyr_MM + NADPH_MM + Glu_MM ==> alKG_MM + Val_MM + CO2_MM
rATP_Synth_MM :	5 ATP_MM + PRPP_MM + 2 MTHF_MM + 2 Asp_MM + Gly_MM + 2 Gln_MM + CO2_MM ==> 2 Fum_MM + NADPH_MM + 2 Glu_MM + rATP_MM
rGTP_Synth_MM :	6 ATP_MM + PRPP_MM + 2 MTHF_MM + Asp_MM + Gly_MM + 3 Gln_MM + CO2_MM ==> 2 Fum_MM + NADH_MM + NADPH_MM + 3 Glu_MM + rGTP_MM
rCTP_Synth_MM :	ATP_MM + Gln_MM + rUTP_MM ==> Glu_MM + rCTP_MM
rUTP_Synth_MM :	4 ATP_MM + PRPP_MM + Asp_MM + N_MM ==> NADH_MM + rUTP_MM
dATP_Synth_MM :	NADPH_MM + rATP_MM ==> dATP_MM
dGTP_Synth_MM :	NADPH_MM + rGTP_MM ==> dGTP_MM
dCTP_Synth_MM :	NADPH_MM + rCTP_MM ==> dCTP_MM
dTTP_Synth_MM :	2 NADPH_MM + MTHF_MM + rUTP_MM ==> dTTP_MM
2PG_MM::3PG_MM :	2PG_MM <==> 3PG_MM
3PG_MM::DPG_MM :	3PG_MM + ATP_MM <==> DPG_MM
5CHOMPT_MM::CHH4MPT_MM :	5CHOMPT_MM <==> CHH4MPT_MM
AcCoA_MM::Pyr_MM :	AcCoA_MM + CO2_MM + 2 H2_MM <==> Pyr_MM + NADH_MM
AcP_MM::AcCoA_MM :	AcP_MM <==> AcCoA_MM
Ac_MM::AcP_MM :	ATP_MM + Ac_MM <==> AcP_MM
ADPGlc_Synth_MM :	G6P_MM + ATP_MM ==> ADPGlc_MM
ATPSynth_MM :	3 H_ex_MM <==> ATP_MM
ATPSynth_M_MM :	4 Naout_MM ==> ATP_MM
avg_FS_Synth_MM :	8.24 AcCoA_MM + 7.24 ATP_MM + 13.91 NADPH_MM ==> avg_FS_MM
C14_0_FS_Synth_MM :	7 AcCoA_MM + 6 ATP_MM + 12 NADPH_MM ==> C14_0_FS_MM
CDPEth_Synth_MM :	3PG_MM + 3 ATP_MM + NADPH_MM + N_MM ==> NADH_MM + CDPEth_MM
CH2H4MPT_MM::CH3H4MPT_MM :	CH2H4MPT_MM + H2_MM <==> CH3H4MPT_MM
CH3H4MPT_MM::MeCoM_MM :	CH3H4MPT_MM <==> MeCoM_MM + 2 Naout_MM
CHH4MPT_MM::CH2H4MPT_MM :	CHH4MPT_MM + H2_MM <==> CH2H4MPT_MM
CHOMFR_MM::5CHOMPT_MM :	CHOMFR_MM <==> 5CHOMPT_MM
Chor_Synth_MM :	2 PEP_MM + E4P_MM + ATP_MM + NADPH_MM ==> Chor_MM
CMP_KDO_Synth_MM :	PEP_MM + R5P_MM + 2 ATP_MM ==> CMP_KDO_MM
CO2_MM::CHOMFR_MM :	CO2_MM + H2_MM <==> CHOMFR_MM
DHAP_MM::Glyc3P_MM :	DHAP_MM + NADH_MM <==> Glyc3P_MM
di_am_pim_Synth_MM :	Pyr_MM + SuccCoA_MM + ATP_MM + 2 NADPH_MM + Asp_MM + Glu_MM ==> alKG_MM + Succ_MM + di_am_pim_MM
DNA_Synth_MM :	4.4129 ATP_MM + 0.7968 dATP_MM + 0.8194 dGTP_MM + 0.8194 dCTP_MM + 0.7968 dTTP_MM ==> DNA_MM
DPG_MM::G3P_MM :	DPG_MM + NADH_MM <==> G3P_MM
F16P_MM::F6P_MM :	F16P_MM ==> F6P_MM
F6P_MM::G6P_MM :	F6P_MM <==> G6P_MM
Form_MM::AcCoA_MM :	ATP_MM + NADPH_MM + Form_MM + CO2_MM + 4 H2_MM ==> AcCoA_MM + 2 NADH_MM
Form_MM::CO2_MM :	Form_MM <==> CO2_MM + H2_MM
Fum_MM::Succ_MM :	Fum_MM + QuiH2_MM ==> Succ_MM
G3P_MM::DHAP_MM :	G3P_MM <==> DHAP_MM
G3P_MM::F16P_MM :	DHAP_MM + G3P_MM <==> F16P_MM
Glyco_Synth_MM :	6.16 ADPGlc_MM ==> Glyco_MM
Lip_Synth_MM :	1.4176 Glyc3P_MM + 2.8352 ATP_MM + 1.4176 Ser_MM + 2.8352 avg_FS_MM ==> Lip_MM
LPS_Synth_MM :	0.46176 UDPGlc_MM + 0.69118 CDPEth_MM + 0.69118 OH_myr_ac_MM + 0.69118 C14_0_FS_MM + 0.69118 CMP_KDO_MM + 0.69118 NDPHep_MM + 0.46176 TDPGlcs_MM ==> LPS_MM
Mal_MM::Fum_MM :	Mal_MM <==> Fum_MM
MeCoM_MM::Meth_MM :	MeCoM_MM + H2_MM <==> Meth_MM
MTHF_Synth_MM :	ATP_MM + NADPH_MM <==> MTHF_MM
NADHDehydro_MM :	NADH_MM <==> QuiH2_MM + 2 H_ex_MM
NDPHep_Synth_MM :	1.5 G6P_MM + ATP_MM ==> 4 NADPH_MM + NDPHep_MM
OH_myr_ac_Synth_MM :	7 AcCoA_MM + 6 ATP_MM + 11 NADPH_MM ==> OH_myr_ac_MM
OxA_MM::Mal_MM :	OxA_MM + NADH_MM <==> Mal_MM
PepGly_Synth_MM :	5.52 ATP_MM + 2.208 Ala_MM + 1.104 Glu_MM + 1.104 UDP_NAG_MM + 1.104 UDP_NAM_MM + 1.104 di_am_pim_MM ==> PepGly_MM
PEP_MM::2PG_MM :	PEP_MM <==> 2PG_MM
PEP_MM::OxA_MM :	PEP_MM + CO2_MM ==> OxA_MM + ATP_MM
Polyphos_Synth_MM :	12.66 ATP_MM ==> Polyphos_MM
Prot_Synth_MM :	39.9455 ATP_MM + 0.88727 Ala_MM + 0.15818 Cys_MM + 0.41636 Asp_MM + 0.45455 Glu_MM + 0.32 Phe_MM + 1.0582 Gly_MM + 0.16364 His_MM + 0.50182 Ile_MM + 0.59273 Lys_MM + 0.77818 Leu_MM + 0.26546 Met_MM + 0.41636 Asn_MM + 0.38182 Pro_MM + 0.45455 Gln_MM + 0.51091 Arg_MM + 0.37273 Ser_MM + 0.43818 Thr_MM + 0.73091 Val_MM + 0.09818 Trp_MM + 0.23818 Tyr_MM ==> Prot_MM
PRPP_Synth_MM :	R5P_MM + 2 ATP_MM ==> PRPP_MM
Pyr_MM::PEP_MM :	Pyr_MM + 2 ATP_MM ==> PEP_MM
Rl5P_MM::R5P_MM :	Rl5P_MM <==> R5P_MM
Rl5P_MM::X5P_MM :	Rl5P_MM <==> X5P_MM
RNA_Synth_MM :	1.2488 ATP_MM + 0.80488 rATP_MM + 0.99024 rGTP_MM + 0.61436 rCTP_MM + 0.66341 rUTP_MM ==> RNA_MM
SuccCoA_MM::alKG_MM :	SuccCoA_MM + NADH_MM + CO2_MM ==> alKG_MM
Succ_MM::Fum_MM :	Succ_MM ==> Fum_MM + QuiH2_MM
Succ_MM::SuccCoA_MM :	Succ_MM + ATP_MM <==> SuccCoA_MM
TDPGlcs_Synth_MM :	F6P_MM + 2 ATP_MM + N_MM ==> TDPGlcs_MM
Transaldo_MM :	G3P_MM + S7P_MM <==> F6P_MM + E4P_MM
TransHydro_MM :	NADH_MM + H_ex_MM <==> NADPH_MM
Transket1_MM :	R5P_MM + X5P_MM <==> G3P_MM + S7P_MM
Transket2_MM :	E4P_MM + X5P_MM <==> F6P_MM + G3P_MM
UDPGlc_Synth_MM :	G6P_MM + ATP_MM ==> UDPGlc_MM
UDP_NAG_Synth_MM :	F6P_MM + AcCoA_MM + ATP_MM + Gln_MM ==> Glu_MM + UDP_NAG_MM
UDP_NAM_Synth_MM :	PEP_MM + NADPH_MM + UDP_NAG_MM ==> UDP_NAM_MM
CO2_MM::Form_MM :	NADPH_MM + CO2_MM ==> Form_MM
ATPdrain_MM :	ATP_MM ==>
BM_Synth_MM :	0.1 Lip_MM + 0.015 LPS_MM + 0.015 PepGly_MM + 0.015 Glyco_MM + 0.64 Prot_MM + 0.185 RNA_MM + 0.03 DNA_MM ==> BM_MM
NADP_Hydrogenase_MM :	H2_MM <==> NADPH_MM
Ala_Synth_MB :	Pyr_MB + Glu_MB ==> alKG_MB + Ala_MB
Arg_Synth_MB :	AcCoA_MB + 4 ATP_MB + NADPH_MB + CO2_MB + N_MB + Asp_MB + 2 Glu_MB ==> alKG_MB + Ac_MB + Arg_MB
Asn_Synth_MB :	2 ATP_MB + N_MB + Asp_MB ==> Asn_MB
Asp_synth_MB :	OxA_MB + Glu_MB ==> alKG_MB + Asp_MB
Cys_Synth_MB :	AcCoA_MB + S_MB + Ser_MB ==> Ac_MB + Cys_MB
Gln_Synth_MB :	ATP_MB + N_MB + Glu_MB ==> Gln_MB
Glu_synth_MB :	alKG_MB + NADPH_MB + N_MB ==> Glu_MB
Gly_Synth_MB :	Ser_MB ==> MTHF_MB + Gly_MB
His_Synth_MB :	ATP_MB + PRPP_MB + Gln_MB ==> alKG_MB + 2 NADH_MB + His_MB
Ile_Synth_MB :	Pyr_MB + NADPH_MB + Glu_MB + Thr_MB ==> alKG_MB + CO2_MB + N_MB + Ile_MB
Leu_Synth_MB :	2 Pyr_MB + AcCoA_MB + NADPH_MB + Glu_MB ==> alKG_MB + NADH_MB + 2 CO2_MB + Leu_MB
Lys_Synth_MB :	di_am_pim_MB ==> CO2_MB + Lys_MB
Met_Synth_MB :	ATP_MB + 2 NADPH_MB + MTHF_MB + Cys_MB + Asp_MB ==> Pyr_MB + N_MB + Met_MB
Phe_Synth_MB :	Chor_MB + Glu_MB ==> alKG_MB + CO2_MB + Phe_MB
Pro_Synth_MB :	ATP_MB + 2 NADPH_MB + Glu_MB ==> Pro_MB
Ser_Synth_MB :	3PG_MB + Glu_MB ==> alKG_MB + NADH_MB + Ser_MB
Thr_Synth_MB :	2 ATP_MB + 2 NADPH_MB + Asp_MB ==> Thr_MB
Trp_Synth_MB :	Chor_MB + PRPP_MB + Gln_MB + Ser_MB ==> G3P_MB + Pyr_MB + CO2_MB + Glu_MB + Trp_MB
Tyr_Synth_MB :	Chor_MB + Glu_MB ==> alKG_MB + NADH_MB + CO2_MB + Tyr_MB
Val_Synth_MB :	2 Pyr_MB + NADPH_MB + Glu_MB ==> alKG_MB + CO2_MB + Val_MB
rATP_Synth_MB :	5 ATP_MB + CO2_MB + PRPP_MB + 2 MTHF_MB + 2 Asp_MB + Gly_MB + 2 Gln_MB ==> NADPH_MB + 2 Glu_MB + rATP_MB
rGTP_Synth_MB :	6 ATP_MB + CO2_MB + PRPP_MB + 2 MTHF_MB + Asp_MB + Gly_MB + 3 Gln_MB ==> NADH_MB + NADPH_MB + 3 Glu_MB + rGTP_MB
rCTP_Synth_MB :	ATP_MB + Gln_MB + rUTP_MB ==> Glu_MB + rCTP_MB
rUTP_Synth_MB :	4 ATP_MB + N_MB + PRPP_MB + Asp_MB ==> NADH_MB + rUTP_MB
dATP_Synth_MB :	NADPH_MB + rATP_MB ==> dATP_MB
dGTP_Synth_MB :	NADPH_MB + rGTP_MB ==> dGTP_MB
dCTP_Synth_MB :	NADPH_MB + rCTP_MB ==> dCTP_MB
dTTP_Synth_MB :	2 NADPH_MB + MTHF_MB + rUTP_MB ==> dTTP_MB
3PG_MB::2PG_MB::3PG_MB :	2PG_MB <==> 3PG_MB
5CHOMPT_MB::CHH4MPT_MB :	5CHOMPT_MB <==> CHH4MPT_MB
AcCoA_MB::aCH3-Co(III)Fe-S_MB :	AcCoA_MB <==> CO_MB + aCH3-Co(III)Fe-S_MB
AcCoA_MB::Cit_MB :	AcCoA_MB + OxA_MB ==> Cit_MB
AcCoA_MB::Pyr_MB :	AcCoA_MB + CO2_MB + 2 H2_MB ==> Pyr_MB + NADH_MB
aCH3-Co(III)Fe-S_MB::CH3-H4-MPT_MB :	aCH3-Co(III)Fe-S_MB ==> CH3-H4-MPT_MB
Ac_MB::Ac_P_MB :	ATP_MB + Ac_MB <==> AcP_MB
Ac_P_MB::AcCoA_MB :	AcP_MB <==> AcCoA_MB
ADPGlc_Synth_MB :	G6P_MB + ATP_MB ==> ADPGlc_MB
ATPSynth_MB :	3 H_ex_MB <==> ATP_MB
ATPSynth_M_MB :	4 Hout_MB ==> ATP_MB
avg_FS_Synth_MB :	8.24 AcCoA_MB + 7.24 ATP_MB + 13.91 NADPH_MB ==> avg_FS_MB
C14_0_FS_Synth_MB :	7 AcCoA_MB + 6 ATP_MB + 12 NADPH_MB ==> C14_0_FS_MB
CDPEth_Synth_MB :	3PG_MB + 3 ATP_MB + NADPH_MB + N_MB ==> NADH_MB + CDPEth_MB
CH2H4MPT_MB::CH3H4MPT_MB :	CH2H4MPT_MB + H2_MB <==> CH3-H4-MPT_MB
CH3-H4-MPT_MB::MeCoM_MB :	CH3-H4-MPT_MB <==> MeCoM_MB + 2 Na_out_MB
CHH4MPT_MB::CH2H4MPT_MB :	CHH4MPT_MB + H2_MB <==> CH2H4MPT_MB
CHOMFR_MB::5CHOMPT_MB :	CHOMFR_MB <==> 5CHOMPT_MB
Chor_Synth_MB :	F16P_MB + PEP_MB + 2 ATP_MB + 2 NADPH_MB + Asp_MB ==> DHAP_MB + Chor_MB
Cit_MB::ICit_MB :	Cit_MB <==> ICit_MB
CMP_KDO_Synth_MB :	PEP_MB + R5P_MB + 2 ATP_MB ==> CMP_KDO_MB
CO2_MB::AcCoA_MB :	ATP_MB + 2 NADPH_MB + 2 CO2_MB + 4 H2_MB ==> AcCoA_MB + 2 NADH_MB
CO2_MB::CHOMFR_MB :	CO2_MB + 2 Hout_MB + H2_MB <==> CHOMFR_MB
CO_MB::CO2_MB :	CO_MB <==> CO2_MB + Hout_MB + H2_MB
DHAP_MB::Glyc3P_MB :	DHAP_MB + NADH_MB <==> Glyc3P_MB
di_am_pim_Synth_MB :	Pyr_MB + ATP_MB + 2 NADPH_MB + Asp_MB + Glu_MB ==> alKG_MB + di_am_pim_MB
DNA_Synth_MB :	4.4129 ATP_MB + 0.7968 dATP_MB + 0.8194 dGTP_MB + 0.8194 dCTP_MB + 0.7968 dTTP_MB ==> DNA_MB
DPG_MB::3PG_MB::DPG_MB :	3PG_MB + ATP_MB <==> DPG_MB
F16P_MB::F6P_MB :	F16P_MB ==> F6P_MB
F6P_MB::G6P_MB :	F6P_MB <==> G6P_MB
F6P_MB::Hu5P_MB :	F6P_MB <==> Hu5P_MB
Forma_MB::CO2_MB :	Forma_MB ==> NADH_MB + CO2_MB + H2_MB
G3P_MB::DHAP_MB :	G3P_MB <==> DHAP_MB
G3P_MB::DPG_MB:G3P_MB :	DPG_MB + NADH_MB <==> G3P_MB
G6P_MB::PGlac_MB :	G6P_MB <==> PGlac_MB + NADPH_MB
Glyc_Synth_MB :	6.16 ADPGlc_MB ==> Glyc_MB
Hu5P_MB::Rl5P_MB :	Hu5P_MB <==> Rl5P_MB + Forma_MB
ICit_MB::alKG_MB :	ICit_MB <==> alKG_MB + NADPH_MB + CO2_MB
Lip_Synth_MB :	1.4176 Glyc3P_MB + 2.8352 ATP_MB + 1.4176 Ser_MB + 2.8352 avg_FS_MB ==> Lip_MB
LPS_Synth_MB :	0.46176 UDPGlc_MB + 0.69118 CDPEth_MB + 0.69118 OH_myr_ac_MB + 0.69118 C14_0_FS_MB + 0.69118 CMP_KDO_MB + 0.69118 NDPHep_MB + 0.46176 TDPGlcs_MB ==> LPS_MB
MeCoM_MB::Meth_MB :	MeCoM_MB + H2_MB <==> Meth_MB + 4 Hout_MB
MTHF_Synth_MB :	ATP_MB + NADPH_MB <==> MTHF_MB
NADHDehydro_MB :	NADH_MB <==> 2 H2_MB
Naout_MB::Hout_MB :	Na_out_MB <==> 2 Hout_MB
NDPHep_Synth_MB :	1.5 G6P_MB + ATP_MB ==> 4 NADPH_MB + NDPHep_MB
OH_myr_ac_Synth_MB :	7 AcCoA_MB + 6 ATP_MB + 11 NADPH_MB ==> OH_myr_ac_MB
PepGly_Synth_MB :	5.52 ATP_MB + 2.208 Ala_MB + 1.104 Glu_MB + 1.104 UDP_NAG_MB + 1.104 UDP_NAM_MB + 1.104 di_am_pim_MB ==> PepGly_MB
PEP_MB::2PG_MB :	PEP_MB <==> 2PG_MB
PEP_MB::OxA_MB :	PEP_MB + CO2_MB ==> OxA_MB
PGlac_MB::PGluc_MB :	PGlac_MB ==> PGluc_MB
PGluc_MB::Rl5P_MB :	PGluc_MB ==> Rl5P_MB + NADPH_MB + CO2_MB
Polyphos_Synth_MB :	12.66 ATP_MB ==> Polyphos_MB
Prot_Synth_MB :	39.9455 ATP_MB + 0.88727 Ala_MB + 0.15818 Cys_MB + 0.41636 Asp_MB + 0.45455 Glu_MB + 0.32 Phe_MB + 1.0582 Gly_MB + 0.16364 His_MB + 0.50182 Ile_MB + 0.59273 Lys_MB + 0.77818 Leu_MB + 0.26546 Met_MB + 0.41636 Asn_MB + 0.38182 Pro_MB + 0.45455 Gln_MB + 0.51091 Arg_MB + 0.37273 Ser_MB + 0.43818 Thr_MB + 0.73091 Val_MB + 0.09818 Trp_MB + 0.23818 Tyr_MB ==> Prot_MB
PRPP_Synth_MB :	R5P_MB + 2 ATP_MB ==> PRPP_MB
Pyr_MB::PEP_MB :	Pyr_MB + ATP_MB ==> PEP_MB
Rl5P_MB::R5P_MB :	Rl5P_MB <==> R5P_MB
RNA_Synth_MB :	1.2488 ATP_MB + 0.80488 rATP_MB + 0.99024 rGTP_MB + 0.61436 rCTP_MB + 0.66341 rUTP_MB ==> RNA_MB
T3P_MB::F16P_MB :	DHAP_MB + G3P_MB <==> F16P_MB
TDPGlcs_Synth_MB :	F6P_MB + 2 ATP_MB + N_MB ==> TDPGlcs_MB
TransHydro_MB :	NADH_MB + H_ex_MB <==> NADPH_MB
UDPGlc_Synth_MB :	G6P_MB + ATP_MB ==> UDPGlc_MB
UDP_NAG_Synth_MB :	F6P_MB + AcCoA_MB + ATP_MB + Gln_MB ==> Glu_MB + UDP_NAG_MB
UDP_NAM_Synth_MB :	PEP_MB + NADPH_MB + UDP_NAG_MB ==> UDP_NAM_MB
N_up_MB :	==> N_MB
S_up_MB :	4 ATP_MB <==> S_MB
ATPdrain_MB :	ATP_MB ==>
BM_Synth_MB :	0.1 Lip_MB + 0.015 LPS_MB + 0.015 PepGly_MB + 0.64 Prot_MB + 0.185 RNA_MB + 0.03 DNA_MB + 0.015 Glyc_MB ==> BM_MB
MeOH_MB::MeCoM_MB :	MeOH_MB ==> MeCoM_MB
MeOH_Medium :	<==> MeOH_EX
Ac_EX::Ac_MB :	Ac_EX ==> Ac_MB
CO2_MB::CO2_EX :	CO2_MB ==> CO2_EX
CO2_EX::CO2_MB :	CO2_EX ==> CO2_MB
H2_MB::H2_EX :	H2_MB ==> H2_EX
H2_EX::H2_MB :	H2_EX ==> H2_MB
Meth_MB::Meth_EX :	Meth_MB ==> Meth_EX
MeOH_EX::MeOH_MB :	MeOH_EX ==> MeOH_MB
N_up_MM :	==> N_MM
CO2_MM::CO2_EX :	CO2_MM ==> CO2_EX
S_up_MM :	4 ATP_MM + 4 NADPH_MM ==> S_MM
Form_EX::Form_MM :	Form_EX ==> Form_MM
CO2_EX::CO2_MM :	CO2_EX ==> CO2_MM
H2_MM::H2_EX :	H2_MM ==> H2_EX
Meth_MM::Meth_EX :	Meth_MM ==> Meth_EX
H2_EX::H2_MM :	H2_EX ==> H2_MM
Ac_Medium_in :	==> Ac_EX
CO2_Medium :	CO2_EX <==>
H2_Medium :	<==> H2_EX
Form_Medium :	Form_EX ==>
Eth_Medium_in :	==> Eth_EX
Pyr_DV_in :	H_ex_DV + Pyr_EX ==> Pyr_DV
AcCoA_DV::Adh_DV :	AcCoA_DV + Fd_red_DV ==> Adh_DV
Pyr_DV::AcCoA_DV :	Pyr_DV <==> AcCoA_DV + CO2_DV + Fd_red_DV
NADH_DV::Fd_red_DV :	NADH_DV <==> 0.5 Fd_red_DV + 0.5 RSH2_DV
RSH2_DV::H2_DV :	2 H_ex_DV + RSH2_DV <==> H2_DV
Fdred_DV::H2_DV :	Fd_red_DV <==> H_ex_DV + H2_DV
Fdred_DV::Form_DV :	CO2_DV + Fd_red_DV <==> H_ex_DV + Form_DV
Ac_Medium_out :	Ac_EX ==>
Meth_Medium :	Meth_EX ==>
mue_comm :	BM_tot ==>
BM_tot_Synth :	FDV*BM_DV + FMM*BM_MM + FMB*BM_MB ==> BM_tot
Lac_Medium :	==> Lac_EX
Pyr_Medium :	==> Pyr_EX
Metabolites
BM_DV	Biomass_Desulfovibrio_vulgaris
2PG_DV	2-Phosphoglycerate_Desulfovibrio_vulgaris
3PG_DV	3-Phosphoglycerate_Desulfovibrio_vulgaris
Ac_DV	Acetate_Desulfovibrio_vulgaris
AcCoA_DV	Acetyl_Coenzyme-A_Desulfovibrio_vulgaris
AcP_DV	Acetyl-Phosphate_Desulfovibrio_vulgaris
Adh_DV	Acetaldehyde_Desulfovibrio_vulgaris
ADPGlc_DV	Glycogen_Monomere_Desulfovibrio_vulgaris
Ala_DV	Alanin_Desulfovibrio_vulgaris
alKG_DV	alpha-Ketoglutarate(=Oxoglutarate)_Desulfovibrio_vulgaris
Arg_DV	Arginin_Desulfovibrio_vulgaris
Asn_DV	Asparagin_Desulfovibrio_vulgaris
Asp_DV	Aspartate_Desulfovibrio_vulgaris
ATP_DV	Adenosintriphosphate_Desulfovibrio_vulgaris
avg_FS_DV	av_fatty_acid_Desulfovibrio_vulgaris
C14_0_FS_DV	C_14:0_Fatty_acid_Desulfovibrio_vulgaris
CDPEth_DV	CDP_ethanolamine_Desulfovibrio_vulgaris
Chor_DV	Chorismat_Desulfovibrio_vulgaris
Cit_DV	Citrate_Desulfovibrio_vulgaris
CMP_KDO_DV	CMP_KDO_Desulfovibrio_vulgaris
CO2_DV	Carbon_dioxide_Desulfovibrio_vulgaris
Cys_DV	Cystein_Desulfovibrio_vulgaris
dATP_DV	ATP_for_DNA_Synth_Desulfovibrio_vulgaris
dCTP_DV	CTP_for_DNA_Synth_Desulfovibrio_vulgaris
dGTP_DV	GTP_for_DNA_Synth_Desulfovibrio_vulgaris
DHAP_DV	Dihydroxyaceton-phosphate_Desulfovibrio_vulgaris
di_am_pim_DV	Diaminopimelate_Desulfovibrio_vulgaris
DNA_DV	DNA_Desulfovibrio_vulgaris
DPG_DV	Diphosphoglycerate_Desulfovibrio_vulgaris
dTTP_DV	TTP_for_DNA_Synth_Desulfovibrio_vulgaris
E4P_DV	Erythrose-4-Phosphate_Desulfovibrio_vulgaris
Eth_DV	Ethanol_Desulfovibrio_vulgaris
F16P_DV	Fructose-1,6-bisphosphate_Desulfovibrio_vulgaris
F6P_DV	Fructose-6-Phosphate_Desulfovibrio_vulgaris
Fd_red_DV	Ferredoxin_red_Desulfovibrio_vulgaris
Form_DV	Formate_Desulfovibrio_vulgaris
Fum_DV	Fumarate_Desulfovibrio_vulgaris
G3P_DV	Glyceraldehyde-3-phosphate_Desulfovibrio_vulgaris
G6P_DV	Glucose-6-Phosphate_Desulfovibrio_vulgaris
Gln_DV	Glutamin_Desulfovibrio_vulgaris
Glu_DV	Glutamate_Desulfovibrio_vulgaris
Gly_DV	Glycin_Desulfovibrio_vulgaris
Glyc_DV	Glycerol_Desulfovibrio_vulgaris
Glyc3P_DV	Glycerol_3_Phosphate_Desulfovibrio_vulgaris
Glyco_DV	Glycogen_Desulfovibrio_vulgaris
H_ex_DV	extraplasmatic_protons_Desulfovibrio_vulgaris
H2_DV	Hydrogen_Desulfovibrio_vulgaris
H2S_DV	Hydrogen sulfide_Desulfovibrio_vulgaris
His_DV	Histidin_Desulfovibrio_vulgaris
ICit_DV	Iso-Citrate_Desulfovibrio_vulgaris
Ile_DV	Isoleucin_Desulfovibrio_vulgaris
KetoPGluc_DV	2-Keto-3-desoxy-6-phosphogluconate_Desulfovibrio_vulgaris
Lac_DV	Lactate_Desulfovibrio_vulgaris
Leu_DV	Leucin_Desulfovibrio_vulgaris
Lip_DV	Lipids_Desulfovibrio_vulgaris
LPS_DV	Lipopolysaccharids_Desulfovibrio_vulgaris
Lys_DV	Lysin_Desulfovibrio_vulgaris
Mal_DV	Malate_Desulfovibrio_vulgaris
Met_DV	Methionin_Desulfovibrio_vulgaris
MTHF_DV	_5_10_Methylen-Tetrahydrofolat_Desulfovibrio_vulgaris
N_DV	Nitrogen(NH4)_Desulfovibrio_vulgaris
NADH_DV	NADH_Desulfovibrio_vulgaris
NADPH_DV	NADPH_Desulfovibrio_vulgaris
NDPHep_DV	NDP_Heptose_Desulfovibrio_vulgaris
OH_myr_ac_DV	OH_myristic_Acid_Desulfovibrio_vulgaris
OxA_DV	Oxalacetate_Desulfovibrio_vulgaris
PEP_DV	Phosphoenolpyruvate_Desulfovibrio_vulgaris
PepGly_DV	Peptidoglykane_Desulfovibrio_vulgaris
PGlac_DV	6-Phospho-Gluconolactone_Desulfovibrio_vulgaris
PGluc_DV	6-Phospho-Gluconate_Desulfovibrio_vulgaris
Phe_DV	Phenylalanin_Desulfovibrio_vulgaris
PolyPhos_DV	Polyphosphate_Desulfovibrio_vulgaris
Pro_DV	Prolin_Desulfovibrio_vulgaris
Prot_DV	Proteins_Desulfovibrio_vulgaris
PRPP_DV	_5-Phosphoribosyl-1-Pyrophosphat_Desulfovibrio_vulgaris
Pyr_DV	Pyruvate_Desulfovibrio_vulgaris
QuiH2_DV	Ubichinon_red_Desulfovibrio_vulgaris
R5P_DV	Ribose-5-Phosphate_Desulfovibrio_vulgaris
rATP_DV	ATP_for_RNA_Synth_Desulfovibrio_vulgaris
rCTP_DV	CTP_for_RNA_Synth_Desulfovibrio_vulgaris
rGTP_DV	GTP_for_RNA_Synth_Desulfovibrio_vulgaris
Rl5P_DV	Ribulose-5-Phosphate_Desulfovibrio_vulgaris
RNA_DV	RNA_Desulfovibrio_vulgaris
RSH2_DV	Thiol-Disulfide-Elektronendor_Desulfovibrio_vulgaris
rUTP_DV	UTP_for_RNA_Synth_Desulfovibrio_vulgaris
S_DV	Sulfur(SO4_DV)_Desulfovibrio_vulgaris
S7P_DV	Seduheptulose-7-Phosphate_Desulfovibrio_vulgaris
Ser_DV	Serin_Desulfovibrio_vulgaris
SO4_DV	Sulfat_Desulfovibrio_vulgaris
Succ_DV	Succinate_Desulfovibrio_vulgaris
SuccCoA_DV	Succinyl-Coenzyme-A_Desulfovibrio_vulgaris
TDPGlcs_DV	TDP_glucosamine_Desulfovibrio_vulgaris
Thr_DV	Threonin_Desulfovibrio_vulgaris
Trp_DV	Tryptophan_Desulfovibrio_vulgaris
Tyr_DV	Tyrosin_Desulfovibrio_vulgaris
UDP_NAG_DV	UDP_acetylglucosamine_Desulfovibrio_vulgaris
UDP_NAM_DV	UDP_N_acetylmuramic_acid_Desulfovibrio_vulgaris
UDPGlc_DV	UDP_glucose_Desulfovibrio_vulgaris
Val_DV	Valin_Desulfovibrio_vulgaris
X5P_DV	Xylolose-5-Phosphate_Desulfovibrio_vulgaris
2PG_MM	2-Phosphoglycerate_Methanococcus_maripaludis
3PG_MM	3-Phosphoglycerate_Methanococcus_maripaludis
5CHOMPT_MM	5-Formyl-tetrahydromethanopterin_Methanococcus_maripaludis
Ac_MM	Acetate_Methanococcus_maripaludis
AcCoA_MM	Acetyl_CoA_Methanococcus_maripaludis
AcP_MM	Acetyl-Phosphate_Methanococcus_maripaludis
ADPGlc_MM	Glycogen_Monomere_Methanococcus_maripaludis
Ala_MM	Alanin_Methanococcus_maripaludis
alKG_MM	alpha-Ketoglutarate(=Oxoglutarate)_Methanococcus_maripaludis
Arg_MM	Arginin_Methanococcus_maripaludis
Asn_MM	Asparagin_Methanococcus_maripaludis
Asp_MM	Aspartate_Methanococcus_maripaludis
ATP_MM	Adenosintriphosphate_Methanococcus_maripaludis
avg_FS_MM	av_fatty_acid_Methanococcus_maripaludis
BM_MM	Biomass_Methanococcus_maripaludis
C14_0_FS_MM	C_14:0_Fatty_acid_Methanococcus_maripaludis
CDPEth_MM	CDP_ethanolamine_Methanococcus_maripaludis
CH2H4MPT_MM	5,10methylenetetrahydromethanopterin_Methanococcus_maripaludis
CH3H4MPT_MM	5methyltetrahydromethanopterin_Methanococcus_maripaludis
CHH4MPT_MM	5,10methenyltetrahydromethanopterin_Methanococcus_maripaludis
CHOMFR_MM	Formylmethanofuran_Methanococcus_maripaludis
Chor_MM	Chorismat_Methanococcus_maripaludis
CMP_KDO_MM	CMP_KDO_Methanococcus_maripaludis
CO2_MM	Carbon_dioxide_Methanococcus_maripaludis
Cys_MM	Cystein_Methanococcus_maripaludis
dATP_MM	ATP_for_DNA_Synth_Methanococcus_maripaludis
dCTP_MM	CTP_for_DNA_Synth_Methanococcus_maripaludis
dGTP_MM	GTP_for_DNA_Synth_Methanococcus_maripaludis
DHAP_MM	Dihydroxyaceton-phosphate_Methanococcus_maripaludis
di_am_pim_MM	Diaminopimelate_Methanococcus_maripaludis
DNA_MM	DNA_Methanococcus_maripaludis
DPG_MM	Diphosphoglycerate_Methanococcus_maripaludis
dTTP_MM	TTP_for_DNA_Synth_Methanococcus_maripaludis
E4P_MM	Erythrose-4-Phosphate_Methanococcus_maripaludis
F16P_MM	Fructose-1,6-bisphosphat_Methanococcus_maripaludis
F6P_MM	Fructose-6-Phosphate_Methanococcus_maripaludis
Form_MM	Formate_Methanococcus_maripaludis
Fum_MM	Fumarate_Methanococcus_maripaludis
G3P_MM	Glyceraldehyde-3-phosphate_Methanococcus_maripaludis
G6P_MM	Glucose-6-Phosphate_Methanococcus_maripaludis
Gln_MM	Glutamin_Methanococcus_maripaludis
Glu_MM	Glutamate_Methanococcus_maripaludis
Gly_MM	Glycin_Methanococcus_maripaludis
Glyc3P_MM	Glycerol_3_Phosphat_Methanococcus_maripaludis
Glyco_MM	Glycogen_Methanococcus_maripaludis
H_ex_MM	extraplasmatic_protons_Methanococcus_maripaludis
H2_MM	Hydrogen_Methanococcus_maripaludis
His_MM	Histidin_Methanococcus_maripaludis
Ile_MM	Isoleucin_Methanococcus_maripaludis
Leu_MM	Leucin_Methanococcus_maripaludis
Lip_MM	Lipids_Methanococcus_maripaludis
LPS_MM	Lipopolysacharide_Methanococcus_maripaludis
Lys_MM	Lysin_Methanococcus_maripaludis
Mal_MM	Malate_Methanococcus_maripaludis
MeCoM_MM	Methyl_CoenzymM_Methanococcus_maripaludis
Met_MM	Methionin_Methanococcus_maripaludis
Meth_MM	Methane_Methanococcus_maripaludis
MTHF_MM	_5_10_Methylen-Tetrahydrofolat_Methanococcus_maripaludis
N_MM	Nitrogen(NH4)_Methanococcus_maripaludis
NADH_MM	NADH_Methanococcus_maripaludis
NADPH_MM	NADPH_Methanococcus_maripaludis
Naout_MM	Natrium_Ions_extraplasma_Methanococcus_maripaludis
NDPHep_MM	NDP_Heptose_Methanococcus_maripaludis
OH_myr_ac_MM	OH_myristic_Acid_Methanococcus_maripaludis
OxA_MM	Oxalacetate_Methanococcus_maripaludis
PEP_MM	Phosphoenolpyruvate_Methanococcus_maripaludis
PepGly_MM	Peptidoglykane_Methanococcus_maripaludis
Phe_MM	Phenylalanin_Methanococcus_maripaludis
Polyphos_MM	Polyphosphate_Methanococcus_maripaludis
Pro_MM	Prolin_Methanococcus_maripaludis
Prot_MM	Proteine_Methanococcus_maripaludis
PRPP_MM	_5-Phosphoribosyl-1-Pyrophosphat_Methanococcus_maripaludis
Pyr_MM	Pyruvat_Methanococcus_maripaludis
QuiH2_MM	Ubichinon_red_Methanococcus_maripaludis
R5P_MM	Ribose-5-Phosphate_Methanococcus_maripaludis
rATP_MM	ATP_for_RNA_Synth_Methanococcus_maripaludis
rCTP_MM	CTP_for_RNA_Synth_Methanococcus_maripaludis
rGTP_MM	GTP_for_RNA_Synth_Methanococcus_maripaludis
Rl5P_MM	Ribulose-5-Phosphate_Methanococcus_maripaludis
RNA_MM	RNA_Methanococcus_maripaludis
rUTP_MM	UTP_for_RNA_Synth_Methanococcus_maripaludis
S_MM	Sulfur(SO4)_Methanococcus_maripaludis
S7P_MM	Seduheptulose-7-Phosphate_Methanococcus_maripaludis
Ser_MM	Serin_Methanococcus_maripaludis
Succ_MM	Succinate_Methanococcus_maripaludis
SuccCoA_MM	Succinyl-Coenzym-A_Methanococcus_maripaludis
TDPGlcs_MM	TDP_glucosamine_Methanococcus_maripaludis
Thr_MM	Threonin_Methanococcus_maripaludis
Trp_MM	Tryptophan_Methanococcus_maripaludis
Tyr_MM	Tyrosin_Methanococcus_maripaludis
UDP_NAG_MM	UDP_acetylglucosamine_Methanococcus_maripaludis
UDP_NAM_MM	UDP_N_acetylmuramic_acid_Methanococcus_maripaludis
UDPGlc_MM	UDP_glucose_Methanococcus_maripaludis
Val_MM	Valin_Methanococcus_maripaludis
X5P_MM	Xylolose-5-Phosphate_Methanococcus_maripaludis
2PG_MB	2-Phosphoglycerate_Methanosarcina_barkeri
3PG_MB	3-Phosphoglycerate_Methanosarcina_barkeri
5CHOMPT_MB	5-Formyl-tetrahydrosarcinapterin_Methanosarcina_barkeri
Ac_MB	Acetate_Methanosarcina_barkeri
AcCoA_MB	Acetyl_CoA_Methanosarcina_barkeri
aCH3-Co(III)Fe-S_MB	a[methyl-Co(III)corrinoidFe-Sprotein]_Methanosarcina_barkeri
AcP_MB	Acetyl-Phosphate_Methanosarcina_barkeri
ADPGlc_MB	Glycogen_Monomere_Methanosarcina_barkeri
Ala_MB	Alanin_Methanosarcina_barkeri
alKG_MB	alpha-Ketoglutarate(=Oxoglutarate)_Methanosarcina_barkeri
Arg_MB	Arginin_Methanosarcina_barkeri
Asn_MB	Asparagin_Methanosarcina_barkeri
Asp_MB	Aspartate_Methanosarcina_barkeri
ATP_MB	Adenosintriphosphate_Methanosarcina_barkeri
avg_FS_MB	av_fatty_acid_Methanosarcina_barkeri
BM_MB	Biomass_Methanosarcina_barkeri
C14_0_FS_MB	C_14:0_Fatty_acid_Methanosarcina_barkeri
CDPEth_MB	CDP_ethanolamine_Methanosarcina_barkeri
CH2H4MPT_MB	5,10methylenetetrahydrosarcinapterin_Methanosarcina_barkeri
CH3-H4-MPT_MB	5-methyl-tetrahydrosarcinapterin_Methanosarcina_barkeri
CHH4MPT_MB	5,10methenyltetrahydrosarcinapterin_Methanosarcina_barkeri
CHOMFR_MB	Formylmethanofuran_Methanosarcina_barkeri
Chor_MB	Chorismat_Methanosarcina_barkeri
Cit_MB	Citrate_Methanosarcina_barkeri
CMP_KDO_MB	CMP_KDO_Methanosarcina_barkeri
CO_MB	Carbon_monoxide_Methanosarcina_barkeri
CO2_MB	Carbon_dioxide_Methanosarcina_barkeri
Cys_MB	Cystein_Methanosarcina_barkeri
dATP_MB	ATP_for_DNA_Synth_Methanosarcina_barkeri
dCTP_MB	CTP_for_DNA_Synth_Methanosarcina_barkeri
dGTP_MB	GTP_for_DNA_Synth_Methanosarcina_barkeri
DHAP_MB	Dihydroxyaceton-phosphate_Methanosarcina_barkeri
di_am_pim_MB	Diaminopimelate_Methanosarcina_barkeri
DNA_MB	DNA_Methanosarcina_barkeri
DPG_MB	Diphosphoglycerate_Methanosarcina_barkeri
dTTP_MB	TTP_for_DNA_Synth_Methanosarcina_barkeri
F16P_MB	Fructose-1,6-bisphosphat_Methanosarcina_barkeri
F6P_MB	Fructose-6-Phosphate_Methanosarcina_barkeri
Forma_MB	Formaldehyde_Methanosarcina_barkeri
G3P_MB	Glyceraldehyde-3-phosphate_Methanosarcina_barkeri
G6P_MB	Glucose-6-Phosphate_Methanosarcina_barkeri
Gln_MB	Glutamin_Methanosarcina_barkeri
Glu_MB	Glutamate_Methanosarcina_barkeri
Gly_MB	Glycin_Methanosarcina_barkeri
Glyc_MB	Glycogen_Methanosarcina_barkeri
Glyc3P_MB	Glycerol_3_Phosphat_Methanosarcina_barkeri
H_ex_MB	extraplasmatic_protons_Methanosarcina_barkeri
H2_MB	Hydrogen_Methanosarcina_barkeri
His_MB	Histidin_Methanosarcina_barkeri
Hout_MB	Protons_extraplasma_Methanosarcina_barkeri
Hu5P_MB	Hexulose-5-PhosphatMethanosarcina_barkeri
ICit_MB	Iso-Citrate_Methanosarcina_barkeri
Ile_MB	Isoleucin_Methanosarcina_barkeri
Leu_MB	Leucin_Methanosarcina_barkeri
Lip_MB	Lipids_Methanosarcina_barkeri
LPS_MB	Lipopolysacharide_Methanosarcina_barkeri
Lys_MB	Lysin_Methanosarcina_barkeri
MeCoM_MB	Methyl-CoM_Methanosarcina_barkeri
MeOH_MB	Methanol_Methanosarcina_barkeri
Met_MB	Methionin_Methanosarcina_barkeri
Meth_MB	Methan_Methanosarcina_barkeri
MTHF_MB	_5_10_Methylen-Tetrahydrofolat_Methanosarcina_barkeri
N_MB	Nitrogen(NH4)_Methanosarcina_barkeri
Na_out_MB	Natrium_extraplasma_Methanosarcina_barkeri
NADH_MB	NADH_Methanosarcina_barkeri
NADPH_MB	NADPH_Methanosarcina_barkeri
NDPHep_MB	NDP_Heptose_Methanosarcina_barkeri
OH_myr_ac_MB	OH_myristic_Acid_Methanosarcina_barkeri
OxA_MB	Oxalacetate_Methanosarcina_barkeri
PEP_MB	Phosphoenolpyruvate_Methanosarcina_barkeri
PepGly_MB	Peptidoglukan_Methanosarcina_barkeri
PGlac_MB	6-Phospho-Gluconolactone_Methanosarcina_barkeri
PGluc_MB	6-Phospho-Gluconate_Methanosarcina_barkeri
Phe_MB	Phenylalanin_Methanosarcina_barkeri
Polyphos_MB	Polyphosphate_Methanosarcina_barkeri
Pro_MB	Prolin_Methanosarcina_barkeri
Prot_MB	Protein_Methanosarcina_barkeri
PRPP_MB	_5-Phosphoribosyl-1-Pyrophosphat_Methanosarcina_barkeri
Pyr_MB	Pyruvat_Methanosarcina_barkeri
R5P_MB	Ribose-5-Phosphate_Methanosarcina_barkeri
rATP_MB	ATP_for_RNA_Synth_Methanosarcina_barkeri
rCTP_MB	CTP_for_RNA_Synth_Methanosarcina_barkeri
rGTP_MB	GTP_for_RNA_Synth_Methanosarcina_barkeri
Rl5P_MB	Ribulose-5-Phosphate_Methanosarcina_barkeri
RNA_MB	RNA_Methanosarcina_barkeri
rUTP_MB	UTP_for_RNA_Synth_Methanosarcina_barkeri
S_MB	Sulfur(SO4)_Methanosarcina_barkeri
Ser_MB	Serin_Methanosarcina_barkeri
TDPGlcs_MB	TDP_glucosamine_Methanosarcina_barkeri
Thr_MB	Threonin_Methanosarcina_barkeri
Trp_MB	Tryptophan_Methanosarcina_barkeri
Tyr_MB	Tyrosin_Methanosarcina_barkeri
UDP_NAG_MB	UDP_acetylglucosamine_Methanosarcina_barkeri
UDP_NAM_MB	UDP_N_acetylmuramic_acid_Methanosarcina_barkeri
UDPGlc_MB	UDP_glucose_Methanosarcina_barkeri
Val_MB	Valin_Methanosarcina_barkeri
Lac_EX	Lactate_exchange
Pyr_EX	Pyruvate_exchange
Form_EX	Formate_exchange
Ac_EX	Acetate_exchange
CO2_EX	Carbon_dioxide_exchange
H2_EX	Hydrogen_exchange
MeOH_EX	Methanol_exchange
Meth_EX	Methane_exchange
Eth_EX	Ethanol_exchange
BM_tot	Biomass_total
