# Supplementary material for: Predicting compositions of microbial communities from stoichiometric models with applications for the biogas process
Source: Biotechnol Biofuels. 2016 Jan 22;9:17. doi: 10.1186/s13068-016-0429-x (PMC4724120; doi:10.1186/s13068-016-0429-x)
Supplement: Supplementary file 3 — 10.1186/s13068-016-0429-x Model of D. vulgaris in SBML format. [file 13068_2016_429_MOESM3_ESM.xml]

<?xml version="1.0" encoding="UTF-8"?>
<sbml level="2" version="1" xmlns="http://www.sbml.org/sbml/level2">
   <model id="CNA_D_vulgaris" name="D_vulgaris">
      <listOfCompartments>
         <compartment id="Internal_Species"/>
      </listOfCompartments>
      <listOfSpecies>
         <species id="Prot_DV" name="Proteins_DV" boundaryCondition="false" compartment="Internal_Species"/>
         <species id="RNA_DV" name="RNA_DV" boundaryCondition="false" compartment="Internal_Species"/>
         <species id="DNA_DV" name="DNA_DV" boundaryCondition="false" compartment="Internal_Species"/>
         <species id="Lip_DV" name="Lipids_DV" boundaryCondition="false" compartment="Internal_Species"/>
         <species id="LPS_DV" name="Lipopolysaccharide_DV" boundaryCondition="false" compartment="Internal_Species"/>
         <species id="PepGly_DV" name="Peptidoglykane_DV" boundaryCondition="false" compartment="Internal_Species"/>
         <species id="Glyc_DV" name="Glycogen_DV" boundaryCondition="false" compartment="Internal_Species"/>
         <species id="PolyPhos_DV" name="Polyphosphate_DV" boundaryCondition="false" compartment="Internal_Species"/>
         <species id="G6P_DV" name="Glucose-6-Phosphate_DV" boundaryCondition="false" compartment="Internal_Species"/>
         <species id="F6P_DV" name="Fructose-6-Phosphate_DV" boundaryCondition="false" compartment="Internal_Species"/>
         <species id="F16P_DV" name="Fructose-1,6-bisphosphate_DV" boundaryCondition="false" compartment="Internal_Species"/>
         <species id="DHAP_DV" name="Dihydroxyaceton-phosphate_DV" boundaryCondition="false" compartment="Internal_Species"/>
         <species id="Glyc3P" name="Glycerol_3_phosphate" boundaryCondition="false" compartment="Internal_Species"/>
         <species id="G3P_DV" name="Glyceraldehyde-3-phosphate_DV" boundaryCondition="false" compartment="Internal_Species"/>
         <species id="DPG_DV" name="Diphosphoglycerate_DV" boundaryCondition="false" compartment="Internal_Species"/>
         <species id="3PG_DV" name="3-Phosphoglycerate_DV" boundaryCondition="false" compartment="Internal_Species"/>
         <species id="2PG_DV" name="2-Phosphoglycerate_DV" boundaryCondition="false" compartment="Internal_Species"/>
         <species id="PEP_DV" name="Phosphoenolpyruvate_DV" boundaryCondition="false" compartment="Internal_Species"/>
         <species id="Pyr_DV" name="Pyruvate_DV" boundaryCondition="false" compartment="Internal_Species"/>
         <species id="AcCoA_DV" name="Acetyl_CoA_DV" boundaryCondition="false" compartment="Internal_Species"/>
         <species id="Cit_DV" name="Citrate_DV" boundaryCondition="false" compartment="Internal_Species"/>
         <species id="ICit_DV" name="Iso-Citrate_DV" boundaryCondition="false" compartment="Internal_Species"/>
         <species id="alKG_DV" name="alpha-Ketoglutarate(=Oxoglutarate)_DV" boundaryCondition="false" compartment="Internal_Species"/>
         <species id="SuccCoA_DV" name="Succinyl-Coenzym-A_DV" boundaryCondition="false" compartment="Internal_Species"/>
         <species id="Succ_DV" name="Succinate_DV" boundaryCondition="false" compartment="Internal_Species"/>
         <species id="Fum_DV" name="Fumarate_DV" boundaryCondition="false" compartment="Internal_Species"/>
         <species id="Mal_DV" name="Malate_DV" boundaryCondition="false" compartment="Internal_Species"/>
         <species id="OxA_DV" name="Oxalacetate_DV" boundaryCondition="false" compartment="Internal_Species"/>
         <species id="R5P_DV" name="Ribose-5-Phosphate_DV" boundaryCondition="false" compartment="Internal_Species"/>
         <species id="Rl5P_DV" name="Ribulose-5-Phosphate_DV" boundaryCondition="false" compartment="Internal_Species"/>
         <species id="E4P_DV" name="Erythrose-4-Phosphate_DV" boundaryCondition="false" compartment="Internal_Species"/>
         <species id="X5P_DV" name="Xylolose-5-Phosphate_DV" boundaryCondition="false" compartment="Internal_Species"/>
         <species id="S7P_DV" name="Seduheptulose-7-Phosphate_DV" boundaryCondition="false" compartment="Internal_Species"/>
         <species id="PGluc_DV" name="6-Phospho-Gluconate_DV" boundaryCondition="false" compartment="Internal_Species"/>
         <species id="KetoPGluc_DV" name="2-Keto-3-desoxy-6-phosphogluconate_DV" boundaryCondition="false" compartment="Internal_Species"/>
         <species id="ATP_DV" name="Adenosintriphosphate_DV" boundaryCondition="false" compartment="Internal_Species"/>
         <species id="NADH_DV" name="NADH_DV" boundaryCondition="false" compartment="Internal_Species"/>
         <species id="NADPH_DV" name="NADPH_DV" boundaryCondition="false" compartment="Internal_Species"/>
         <species id="QuiH2_DV" name="Ubichinon_red_DV" boundaryCondition="false" compartment="Internal_Species"/>
         <species id="H_ex_DV" name="extraplasmatic_protons" boundaryCondition="false" compartment="Internal_Species"/>
         <species id="CO2_DV" name="Carbon_dioxide_DV" boundaryCondition="false" compartment="Internal_Species"/>
         <species id="N_DV" name="Nitrogen(NH4)_DV" boundaryCondition="false" compartment="Internal_Species"/>
         <species id="S_DV" name="Sulfur(SO4)_DV" boundaryCondition="false" compartment="Internal_Species"/>
         <species id="Glycol_DV" name="Glycerol_DV" boundaryCondition="false" compartment="Internal_Species"/>
         <species id="AcP_DV" name="Acetyl-Phosphate_DV" boundaryCondition="false" compartment="Internal_Species"/>
         <species id="Ac_DV" name="Acetate_DV" boundaryCondition="false" compartment="Internal_Species"/>
         <species id="Form_DV" name="Formate_DV" boundaryCondition="false" compartment="Internal_Species"/>
         <species id="Lac_DV" name="Lactate_DV" boundaryCondition="false" compartment="Internal_Species"/>
         <species id="Adh_DV" name="Acetaldehyde_DV" boundaryCondition="false" compartment="Internal_Species"/>
         <species id="Eth_DV" name="Ethanol_DV" boundaryCondition="false" compartment="Internal_Species"/>
         <species id="Chor_DV" name="Chorismat_DV" boundaryCondition="false" compartment="Internal_Species"/>
         <species id="PRPP_DV" name="_5-Phosphoribosyl-1-Pyrophosphate_DV" boundaryCondition="false" compartment="Internal_Species"/>
         <species id="MTHF_DV" name="_5_10_Methylen-Tetrahydrofolat_DV" boundaryCondition="false" compartment="Internal_Species"/>
         <species id="Ala_DV" name="Alanin_DV" boundaryCondition="false" compartment="Internal_Species"/>
         <species id="Cys_DV" name="Cystein_DV" boundaryCondition="false" compartment="Internal_Species"/>
         <species id="Asp_DV" name="Aspartate_DV" boundaryCondition="false" compartment="Internal_Species"/>
         <species id="Glu_DV" name="Glutamate_DV" boundaryCondition="false" compartment="Internal_Species"/>
         <species id="Phe_DV" name="Phenylalanin_DV" boundaryCondition="false" compartment="Internal_Species"/>
         <species id="Gly_DV" name="Glycin_DV" boundaryCondition="false" compartment="Internal_Species"/>
         <species id="His_DV" name="Histidin_DV" boundaryCondition="false" compartment="Internal_Species"/>
         <species id="Ile_DV" name="Isoleucin_DV" boundaryCondition="false" compartment="Internal_Species"/>
         <species id="Lys_DV" name="Lysin_DV" boundaryCondition="false" compartment="Internal_Species"/>
         <species id="Leu_DV" name="Leucin_DV" boundaryCondition="false" compartment="Internal_Species"/>
         <species id="Met_DV" name="Methionin_DV" boundaryCondition="false" compartment="Internal_Species"/>
         <species id="Asn_DV" name="Asparagin_DV" boundaryCondition="false" compartment="Internal_Species"/>
         <species id="Pro_DV" name="Prolin_DV" boundaryCondition="false" compartment="Internal_Species"/>
         <species id="Gln_DV" name="Glutamin_DV" boundaryCondition="false" compartment="Internal_Species"/>
         <species id="Arg_DV" name="Arginin_DV" boundaryCondition="false" compartment="Internal_Species"/>
         <species id="Ser_DV" name="Serin_DV" boundaryCondition="false" compartment="Internal_Species"/>
         <species id="Thr_DV" name="Threonin_DV" boundaryCondition="false" compartment="Internal_Species"/>
         <species id="Val_DV" name="Valin_DV" boundaryCondition="false" compartment="Internal_Species"/>
         <species id="Trp_DV" name="Tryptophan_DV" boundaryCondition="false" compartment="Internal_Species"/>
         <species id="Tyr_DV" name="Tyrosin_DV" boundaryCondition="false" compartment="Internal_Species"/>
         <species id="rATP_DV" name="ATP_for_RNA_Synth_DV" boundaryCondition="false" compartment="Internal_Species"/>
         <species id="rGTP_DV" name="GTP_for_RNA_Synth_DV" boundaryCondition="false" compartment="Internal_Species"/>
         <species id="rCTP_DV" name="CTP_for_RNA_Synth_DV" boundaryCondition="false" compartment="Internal_Species"/>
         <species id="rUTP_DV" name="UTP_for_RNA_Synth_DV" boundaryCondition="false" compartment="Internal_Species"/>
         <species id="dATP_DV" name="ATP_for_DNA_Synth_DV" boundaryCondition="false" compartment="Internal_Species"/>
         <species id="dGTP_DV" name="GTP_for_DNA_Synth_DV" boundaryCondition="false" compartment="Internal_Species"/>
         <species id="dCTP_DV" name="CTP_for_DNA_Synth_DV" boundaryCondition="false" compartment="Internal_Species"/>
         <species id="dTTP_DV" name="TTP_for_DNA_Synth_DV" boundaryCondition="false" compartment="Internal_Species"/>
         <species id="avg_FS_DV" name="av_fatty_acid_DV" boundaryCondition="false" compartment="Internal_Species"/>
         <species id="UDPGlc_DV" name="UDP_glucose_DV" boundaryCondition="false" compartment="Internal_Species"/>
         <species id="CDPEth_DV" name="CDP_ethanolamine_DV" boundaryCondition="false" compartment="Internal_Species"/>
         <species id="OH_myr_ac_DV" name="OH_myristic_Acid_DV" boundaryCondition="false" compartment="Internal_Species"/>
         <species id="C14_0_FS_DV" name="C_14:0_Fatty_acid_DV" boundaryCondition="false" compartment="Internal_Species"/>
         <species id="CMP_KDO_DV" name="CMP_KDO_DV" boundaryCondition="false" compartment="Internal_Species"/>
         <species id="NDPHep_DV" name="NDP_Heptose_DV" boundaryCondition="false" compartment="Internal_Species"/>
         <species id="TDPGlcs_DV" name="TDP_glucosamine_DV" boundaryCondition="false" compartment="Internal_Species"/>
         <species id="UDP_NAG_DV" name="UDP_acetylglucosamine_DV" boundaryCondition="false" compartment="Internal_Species"/>
         <species id="UDP_NAM_DV" name="UDP_N_acetylmuramic_acid_DV" boundaryCondition="false" compartment="Internal_Species"/>
         <species id="di_am_pim_DV" name="Diaminopimelate_DV" boundaryCondition="false" compartment="Internal_Species"/>
         <species id="ADPGlc_DV" name="Glycogen_Monomere_DV" boundaryCondition="false" compartment="Internal_Species"/>
         <species id="H2S_DV" name="Hydrogen_sulfide_DV" boundaryCondition="false" compartment="Internal_Species"/>
         <species id="SO4_DV" name="Sulfate_DV" boundaryCondition="false" compartment="Internal_Species"/>
         <species id="H2_DV" name="Hydrogen_DV" boundaryCondition="false" compartment="Internal_Species"/>
         <species id="Fd_red_DV" name="Ferredoxin_red_DV" boundaryCondition="false" compartment="Internal_Species"/>
         <species id="RSH2_DV" name="Thiol-Disulfide-Elektronendor_DV" boundaryCondition="false" compartment="Internal_Species"/>
         <species id="BM_DV" name="Biomass_DV" boundaryCondition="false" compartment="Internal_Species"/>
      </listOfSpecies>
      <listOfReactions>
         <reaction id="Ala_Synth_DV" name="Ala_Synth_DV" reversible="false">
            <listOfReactants>
               <speciesReference species="Pyr_DV" stoichiometry="1"/>
               <speciesReference species="Glu_DV" stoichiometry="1"/>
            </listOfReactants>
            <listOfProducts>
               <speciesReference species="alKG_DV" stoichiometry="1"/>
               <speciesReference species="Ala_DV" stoichiometry="1"/>
            </listOfProducts>
         </reaction>
         <reaction id="Arg_Synth_DV" name="Arg_Synth_DV" reversible="false">
            <listOfReactants>
               <speciesReference species="AcCoA_DV" stoichiometry="1"/>
               <speciesReference species="ATP_DV" stoichiometry="4"/>
               <speciesReference species="NADPH_DV" stoichiometry="1"/>
               <speciesReference species="CO2_DV" stoichiometry="1"/>
               <speciesReference species="N_DV" stoichiometry="1"/>
               <speciesReference species="Asp_DV" stoichiometry="1"/>
               <speciesReference species="Glu_DV" stoichiometry="2"/>
            </listOfReactants>
            <listOfProducts>
               <speciesReference species="alKG_DV" stoichiometry="1"/>
               <speciesReference species="Fum_DV" stoichiometry="1"/>
               <speciesReference species="Ac_DV" stoichiometry="1"/>
               <speciesReference species="Arg_DV" stoichiometry="1"/>
            </listOfProducts>
         </reaction>
         <reaction id="Asn_Synth_DV" name="Asn_Synth_DV" reversible="false">
            <listOfReactants>
               <speciesReference species="ATP_DV" stoichiometry="2"/>
               <speciesReference species="N_DV" stoichiometry="1"/>
               <speciesReference species="Asp_DV" stoichiometry="1"/>
            </listOfReactants>
            <listOfProducts>
               <speciesReference species="Asn_DV" stoichiometry="1"/>
            </listOfProducts>
         </reaction>
         <reaction id="Asp_synth_DV" name="Asp_synth_DV" reversible="false">
            <listOfReactants>
               <speciesReference species="OxA_DV" stoichiometry="1"/>
               <speciesReference species="Glu_DV" stoichiometry="1"/>
            </listOfReactants>
            <listOfProducts>
               <speciesReference species="alKG_DV" stoichiometry="1"/>
               <speciesReference species="Asp_DV" stoichiometry="1"/>
            </listOfProducts>
         </reaction>
         <reaction id="Cys_Synth_DV" name="Cys_Synth_DV" reversible="false">
            <listOfReactants>
               <speciesReference species="AcCoA_DV" stoichiometry="1"/>
               <speciesReference species="S_DV" stoichiometry="1"/>
               <speciesReference species="Ser_DV" stoichiometry="1"/>
            </listOfReactants>
            <listOfProducts>
               <speciesReference species="Ac_DV" stoichiometry="1"/>
               <speciesReference species="Cys_DV" stoichiometry="1"/>
            </listOfProducts>
         </reaction>
         <reaction id="Gln_Synth_DV" name="Gln_Synth_DV" reversible="false">
            <listOfReactants>
               <speciesReference species="ATP_DV" stoichiometry="1"/>
               <speciesReference species="N_DV" stoichiometry="1"/>
               <speciesReference species="Glu_DV" stoichiometry="1"/>
            </listOfReactants>
            <listOfProducts>
               <speciesReference species="Gln_DV" stoichiometry="1"/>
            </listOfProducts>
         </reaction>
         <reaction id="Glu_synth_DV" name="Glu_synth_DV" reversible="false">
            <listOfReactants>
               <speciesReference species="alKG_DV" stoichiometry="1"/>
               <speciesReference species="NADPH_DV" stoichiometry="1"/>
               <speciesReference species="N_DV" stoichiometry="1"/>
            </listOfReactants>
            <listOfProducts>
               <speciesReference species="Glu_DV" stoichiometry="1"/>
            </listOfProducts>
         </reaction>
         <reaction id="Gly_Synth_DV" name="Gly_Synth_DV" reversible="false">
            <listOfReactants>
               <speciesReference species="Ser_DV" stoichiometry="1"/>
            </listOfReactants>
            <listOfProducts>
               <speciesReference species="MTHF_DV" stoichiometry="1"/>
               <speciesReference species="Gly_DV" stoichiometry="1"/>
            </listOfProducts>
         </reaction>
         <reaction id="His_Synth_DV" name="His_Synth_DV" reversible="false">
            <listOfReactants>
               <speciesReference species="ATP_DV" stoichiometry="1"/>
               <speciesReference species="PRPP_DV" stoichiometry="1"/>
               <speciesReference species="Gln_DV" stoichiometry="1"/>
            </listOfReactants>
            <listOfProducts>
               <speciesReference species="alKG_DV" stoichiometry="1"/>
               <speciesReference species="NADH_DV" stoichiometry="2"/>
               <speciesReference species="His_DV" stoichiometry="1"/>
            </listOfProducts>
         </reaction>
         <reaction id="Ile_Synth_DV" name="Ile_Synth_DV" reversible="false">
            <listOfReactants>
               <speciesReference species="Pyr_DV" stoichiometry="1"/>
               <speciesReference species="NADPH_DV" stoichiometry="1"/>
               <speciesReference species="Glu_DV" stoichiometry="1"/>
               <speciesReference species="Thr_DV" stoichiometry="1"/>
            </listOfReactants>
            <listOfProducts>
               <speciesReference species="alKG_DV" stoichiometry="1"/>
               <speciesReference species="CO2_DV" stoichiometry="1"/>
               <speciesReference species="N_DV" stoichiometry="1"/>
               <speciesReference species="Ile_DV" stoichiometry="1"/>
            </listOfProducts>
         </reaction>
         <reaction id="Leu_Synth_DV" name="Leu_Synth_DV" reversible="false">
            <listOfReactants>
               <speciesReference species="Pyr_DV" stoichiometry="2"/>
               <speciesReference species="AcCoA_DV" stoichiometry="1"/>
               <speciesReference species="NADPH_DV" stoichiometry="1"/>
               <speciesReference species="Glu_DV" stoichiometry="1"/>
            </listOfReactants>
            <listOfProducts>
               <speciesReference species="alKG_DV" stoichiometry="1"/>
               <speciesReference species="NADH_DV" stoichiometry="1"/>
               <speciesReference species="CO2_DV" stoichiometry="2"/>
               <speciesReference species="Leu_DV" stoichiometry="1"/>
            </listOfProducts>
         </reaction>
         <reaction id="Lys_Synth_DV" name="Lys_Synth_DV" reversible="false">
            <listOfReactants>
               <speciesReference species="di_am_pim_DV" stoichiometry="1"/>
            </listOfReactants>
            <listOfProducts>
               <speciesReference species="CO2_DV" stoichiometry="1"/>
               <speciesReference species="Lys_DV" stoichiometry="1"/>
            </listOfProducts>
         </reaction>
         <reaction id="Met_Synth_DV" name="Met_Synth_DV" reversible="false">
            <listOfReactants>
               <speciesReference species="SuccCoA_DV" stoichiometry="1"/>
               <speciesReference species="ATP_DV" stoichiometry="1"/>
               <speciesReference species="NADPH_DV" stoichiometry="2"/>
               <speciesReference species="MTHF_DV" stoichiometry="1"/>
               <speciesReference species="Cys_DV" stoichiometry="1"/>
               <speciesReference species="Asp_DV" stoichiometry="1"/>
            </listOfReactants>
            <listOfProducts>
               <speciesReference species="Pyr_DV" stoichiometry="1"/>
               <speciesReference species="Succ_DV" stoichiometry="1"/>
               <speciesReference species="N_DV" stoichiometry="1"/>
               <speciesReference species="Met_DV" stoichiometry="1"/>
            </listOfProducts>
         </reaction>
         <reaction id="Phe_Synth_DV" name="Phe_Synth_DV" reversible="false">
            <listOfReactants>
               <speciesReference species="Chor_DV" stoichiometry="1"/>
               <speciesReference species="Glu_DV" stoichiometry="1"/>
            </listOfReactants>
            <listOfProducts>
               <speciesReference species="alKG_DV" stoichiometry="1"/>
               <speciesReference species="CO2_DV" stoichiometry="1"/>
               <speciesReference species="Phe_DV" stoichiometry="1"/>
            </listOfProducts>
         </reaction>
         <reaction id="Pro_Synth_DV" name="Pro_Synth_DV" reversible="false">
            <listOfReactants>
               <speciesReference species="ATP_DV" stoichiometry="1"/>
               <speciesReference species="NADPH_DV" stoichiometry="2"/>
               <speciesReference species="Glu_DV" stoichiometry="1"/>
            </listOfReactants>
            <listOfProducts>
               <speciesReference species="Pro_DV" stoichiometry="1"/>
            </listOfProducts>
         </reaction>
         <reaction id="Ser_Synth_DV" name="Ser_Synth_DV" reversible="false">
            <listOfReactants>
               <speciesReference species="3PG_DV" stoichiometry="1"/>
               <speciesReference species="Glu_DV" stoichiometry="1"/>
            </listOfReactants>
            <listOfProducts>
               <speciesReference species="alKG_DV" stoichiometry="1"/>
               <speciesReference species="NADH_DV" stoichiometry="1"/>
               <speciesReference species="Ser_DV" stoichiometry="1"/>
            </listOfProducts>
         </reaction>
         <reaction id="Thr_Synth_DV" name="Thr_Synth_DV" reversible="false">
            <listOfReactants>
               <speciesReference species="ATP_DV" stoichiometry="2"/>
               <speciesReference species="NADPH_DV" stoichiometry="2"/>
               <speciesReference species="Asp_DV" stoichiometry="1"/>
            </listOfReactants>
            <listOfProducts>
               <speciesReference species="Thr_DV" stoichiometry="1"/>
            </listOfProducts>
         </reaction>
         <reaction id="Trp_Synth_DV" name="Trp_Synth_DV" reversible="false">
            <listOfReactants>
               <speciesReference species="Chor_DV" stoichiometry="1"/>
               <speciesReference species="PRPP_DV" stoichiometry="1"/>
               <speciesReference species="Gln_DV" stoichiometry="1"/>
               <speciesReference species="Ser_DV" stoichiometry="1"/>
            </listOfReactants>
            <listOfProducts>
               <speciesReference species="G3P_DV" stoichiometry="1"/>
               <speciesReference species="Pyr_DV" stoichiometry="1"/>
               <speciesReference species="CO2_DV" stoichiometry="1"/>
               <speciesReference species="Glu_DV" stoichiometry="1"/>
               <speciesReference species="Trp_DV" stoichiometry="1"/>
            </listOfProducts>
         </reaction>
         <reaction id="Tyr_Synth_DV" name="Tyr_Synth_DV" reversible="false">
            <listOfReactants>
               <speciesReference species="Chor_DV" stoichiometry="1"/>
               <speciesReference species="Glu_DV" stoichiometry="1"/>
            </listOfReactants>
            <listOfProducts>
               <speciesReference species="alKG_DV" stoichiometry="1"/>
               <speciesReference species="NADH_DV" stoichiometry="1"/>
               <speciesReference species="CO2_DV" stoichiometry="1"/>
               <speciesReference species="Tyr_DV" stoichiometry="1"/>
            </listOfProducts>
         </reaction>
         <reaction id="Val_Synth_DV" name="Val_Synth_DV" reversible="false">
            <listOfReactants>
               <speciesReference species="Pyr_DV" stoichiometry="2"/>
               <speciesReference species="NADPH_DV" stoichiometry="1"/>
               <speciesReference species="Glu_DV" stoichiometry="1"/>
            </listOfReactants>
            <listOfProducts>
               <speciesReference species="alKG_DV" stoichiometry="1"/>
               <speciesReference species="CO2_DV" stoichiometry="1"/>
               <speciesReference species="Val_DV" stoichiometry="1"/>
            </listOfProducts>
         </reaction>
         <reaction id="2PG_DV__PEP_DV" name="2PG_DV::PEP_DV" reversible="true">
            <listOfReactants>
               <speciesReference species="2PG_DV" stoichiometry="1"/>
            </listOfReactants>
            <listOfProducts>
               <speciesReference species="PEP_DV" stoichiometry="1"/>
            </listOfProducts>
         </reaction>
         <reaction id="3PG_DV__2PG_DV" name="3PG_DV::2PG_DV" reversible="true">
            <listOfReactants>
               <speciesReference species="3PG_DV" stoichiometry="1"/>
            </listOfReactants>
            <listOfProducts>
               <speciesReference species="2PG_DV" stoichiometry="1"/>
            </listOfProducts>
         </reaction>
         <reaction id="AcCoA_DV__AcP_DV" name="AcCoA_DV::AcP_DV" reversible="true">
            <listOfReactants>
               <speciesReference species="AcCoA_DV" stoichiometry="1"/>
            </listOfReactants>
            <listOfProducts>
               <speciesReference species="AcP_DV" stoichiometry="1"/>
            </listOfProducts>
         </reaction>
         <reaction id="AcP_DV__Ac_DV" name="AcP_DV::Ac_DV" reversible="true">
            <listOfReactants>
               <speciesReference species="AcP_DV" stoichiometry="1"/>
            </listOfReactants>
            <listOfProducts>
               <speciesReference species="ATP_DV" stoichiometry="1"/>
               <speciesReference species="Ac_DV" stoichiometry="1"/>
            </listOfProducts>
         </reaction>
         <reaction id="Adh_DV__Eth_DV" name="Adh_DV::Eth_DV" reversible="true">
            <listOfReactants>
               <speciesReference species="Eth_DV" stoichiometry="1"/>
            </listOfReactants>
            <listOfProducts>
               <speciesReference species="NADH_DV" stoichiometry="1"/>
               <speciesReference species="Adh_DV" stoichiometry="1"/>
            </listOfProducts>
         </reaction>
         <reaction id="ADPGlc_Synth_DV" name="ADPGlc_Synth_DV" reversible="false">
            <listOfReactants>
               <speciesReference species="G6P_DV" stoichiometry="1"/>
               <speciesReference species="ATP_DV" stoichiometry="1"/>
            </listOfReactants>
            <listOfProducts>
               <speciesReference species="ADPGlc_DV" stoichiometry="1"/>
            </listOfProducts>
         </reaction>
         <reaction id="ATPdrain_DV" name="ATPdrain_DV" reversible="false">
            <listOfReactants>
               <speciesReference species="ATP_DV" stoichiometry="1"/>
            </listOfReactants>
         </reaction>
         <reaction id="ATPSynth_DV" name="ATPSynth_DV" reversible="true">
            <listOfReactants>
               <speciesReference species="H_ex_DV" stoichiometry="3"/>
            </listOfReactants>
            <listOfProducts>
               <speciesReference species="ATP_DV" stoichiometry="1"/>
            </listOfProducts>
         </reaction>
         <reaction id="avg_FS_Synth_DV" name="avg_FS_Synth_DV" reversible="false">
            <listOfReactants>
               <speciesReference species="AcCoA_DV" stoichiometry="8.24"/>
               <speciesReference species="ATP_DV" stoichiometry="7.24"/>
               <speciesReference species="NADPH_DV" stoichiometry="13.91"/>
            </listOfReactants>
            <listOfProducts>
               <speciesReference species="avg_FS_DV" stoichiometry="1"/>
            </listOfProducts>
         </reaction>
         <reaction id="C14_0_FS_Synth_DV" name="C14_0_FS_Synth_DV" reversible="false">
            <listOfReactants>
               <speciesReference species="AcCoA_DV" stoichiometry="7"/>
               <speciesReference species="ATP_DV" stoichiometry="6"/>
               <speciesReference species="NADPH_DV" stoichiometry="12"/>
            </listOfReactants>
            <listOfProducts>
               <speciesReference species="C14_0_FS_DV" stoichiometry="1"/>
            </listOfProducts>
         </reaction>
         <reaction id="CDPEth_Synth_DV" name="CDPEth_Synth_DV" reversible="false">
            <listOfReactants>
               <speciesReference species="3PG_DV" stoichiometry="1"/>
               <speciesReference species="ATP_DV" stoichiometry="3"/>
               <speciesReference species="NADPH_DV" stoichiometry="1"/>
               <speciesReference species="N_DV" stoichiometry="1"/>
            </listOfReactants>
            <listOfProducts>
               <speciesReference species="NADH_DV" stoichiometry="1"/>
               <speciesReference species="CDPEth_DV" stoichiometry="1"/>
            </listOfProducts>
         </reaction>
         <reaction id="Chor_Synth_DV" name="Chor_Synth_DV" reversible="false">
            <listOfReactants>
               <speciesReference species="PEP_DV" stoichiometry="2"/>
               <speciesReference species="E4P_DV" stoichiometry="1"/>
               <speciesReference species="ATP_DV" stoichiometry="1"/>
               <speciesReference species="NADPH_DV" stoichiometry="1"/>
            </listOfReactants>
            <listOfProducts>
               <speciesReference species="Chor_DV" stoichiometry="1"/>
            </listOfProducts>
         </reaction>
         <reaction id="Cit_DV__ICit_DV" name="Cit_DV::ICit_DV" reversible="true">
            <listOfReactants>
               <speciesReference species="Cit_DV" stoichiometry="1"/>
            </listOfReactants>
            <listOfProducts>
               <speciesReference species="ICit_DV" stoichiometry="1"/>
            </listOfProducts>
         </reaction>
         <reaction id="CMP_KDO_Synth_DV" name="CMP_KDO_Synth_DV" reversible="false">
            <listOfReactants>
               <speciesReference species="PEP_DV" stoichiometry="1"/>
               <speciesReference species="R5P_DV" stoichiometry="1"/>
               <speciesReference species="ATP_DV" stoichiometry="2"/>
            </listOfReactants>
            <listOfProducts>
               <speciesReference species="CMP_KDO_DV" stoichiometry="1"/>
            </listOfProducts>
         </reaction>
         <reaction id="dATP_Synth_DV" name="dATP_Synth_DV" reversible="false">
            <listOfReactants>
               <speciesReference species="NADPH_DV" stoichiometry="1"/>
               <speciesReference species="rATP_DV" stoichiometry="1"/>
            </listOfReactants>
            <listOfProducts>
               <speciesReference species="dATP_DV" stoichiometry="1"/>
            </listOfProducts>
         </reaction>
         <reaction id="dCTP_Synth_DV" name="dCTP_Synth_DV" reversible="false">
            <listOfReactants>
               <speciesReference species="NADPH_DV" stoichiometry="1"/>
               <speciesReference species="rCTP_DV" stoichiometry="1"/>
            </listOfReactants>
            <listOfProducts>
               <speciesReference species="dCTP_DV" stoichiometry="1"/>
            </listOfProducts>
         </reaction>
         <reaction id="dGTP_Synth_DV" name="dGTP_Synth_DV" reversible="false">
            <listOfReactants>
               <speciesReference species="NADPH_DV" stoichiometry="1"/>
               <speciesReference species="rGTP_DV" stoichiometry="1"/>
            </listOfReactants>
            <listOfProducts>
               <speciesReference species="dGTP_DV" stoichiometry="1"/>
            </listOfProducts>
         </reaction>
         <reaction id="DHAP_DV__G3P_DV" name="DHAP_DV::G3P_DV" reversible="true">
            <listOfReactants>
               <speciesReference species="DHAP_DV" stoichiometry="1"/>
            </listOfReactants>
            <listOfProducts>
               <speciesReference species="G3P_DV" stoichiometry="1"/>
            </listOfProducts>
         </reaction>
         <reaction id="DHAP_DV__Glyc3P_DV" name="DHAP_DV::Glyc3P_DV" reversible="true">
            <listOfReactants>
               <speciesReference species="DHAP_DV" stoichiometry="1"/>
               <speciesReference species="NADH_DV" stoichiometry="1"/>
            </listOfReactants>
            <listOfProducts>
               <speciesReference species="Glyc3P" stoichiometry="1"/>
            </listOfProducts>
         </reaction>
         <reaction id="di_am_pim_Synth_DV" name="di_am_pim_Synth_DV" reversible="false">
            <listOfReactants>
               <speciesReference species="Pyr_DV" stoichiometry="1"/>
               <speciesReference species="SuccCoA_DV" stoichiometry="1"/>
               <speciesReference species="ATP_DV" stoichiometry="1"/>
               <speciesReference species="NADPH_DV" stoichiometry="2"/>
               <speciesReference species="Asp_DV" stoichiometry="1"/>
               <speciesReference species="Glu_DV" stoichiometry="1"/>
            </listOfReactants>
            <listOfProducts>
               <speciesReference species="alKG_DV" stoichiometry="1"/>
               <speciesReference species="Succ_DV" stoichiometry="1"/>
               <speciesReference species="di_am_pim_DV" stoichiometry="1"/>
            </listOfProducts>
         </reaction>
         <reaction id="DPG_DV__3PG_DV" name="DPG_DV::3PG_DV" reversible="true">
            <listOfReactants>
               <speciesReference species="DPG_DV" stoichiometry="1"/>
            </listOfReactants>
            <listOfProducts>
               <speciesReference species="3PG_DV" stoichiometry="1"/>
               <speciesReference species="ATP_DV" stoichiometry="1"/>
            </listOfProducts>
         </reaction>
         <reaction id="dTTP_Synth_DV" name="dTTP_Synth_DV" reversible="false">
            <listOfReactants>
               <speciesReference species="NADPH_DV" stoichiometry="2"/>
               <speciesReference species="MTHF_DV" stoichiometry="1"/>
               <speciesReference species="rUTP_DV" stoichiometry="1"/>
            </listOfReactants>
            <listOfProducts>
               <speciesReference species="dTTP_DV" stoichiometry="1"/>
            </listOfProducts>
         </reaction>
         <reaction id="F16P_DV__F6P_DV" name="F16P_DV::F6P_DV" reversible="false">
            <listOfReactants>
               <speciesReference species="F16P_DV" stoichiometry="1"/>
            </listOfReactants>
            <listOfProducts>
               <speciesReference species="F6P_DV" stoichiometry="1"/>
            </listOfProducts>
         </reaction>
         <reaction id="F16P_DV__T3P_DV" name="F16P_DV::T3P_DV" reversible="true">
            <listOfReactants>
               <speciesReference species="F16P_DV" stoichiometry="1"/>
            </listOfReactants>
            <listOfProducts>
               <speciesReference species="DHAP_DV" stoichiometry="1"/>
               <speciesReference species="G3P_DV" stoichiometry="1"/>
            </listOfProducts>
         </reaction>
         <reaction id="F6P_DV__F16P_DV" name="F6P_DV::F16P_DV" reversible="false">
            <listOfReactants>
               <speciesReference species="F6P_DV" stoichiometry="1"/>
               <speciesReference species="ATP_DV" stoichiometry="1"/>
            </listOfReactants>
            <listOfProducts>
               <speciesReference species="F16P_DV" stoichiometry="1"/>
            </listOfProducts>
         </reaction>
         <reaction id="Fum_DV__Mal_DV" name="Fum_DV::Mal_DV" reversible="true">
            <listOfReactants>
               <speciesReference species="Fum_DV" stoichiometry="1"/>
            </listOfReactants>
            <listOfProducts>
               <speciesReference species="Mal_DV" stoichiometry="1"/>
            </listOfProducts>
         </reaction>
         <reaction id="Fum_DV__Succ_DV" name="Fum_DV::Succ_DV" reversible="false">
            <listOfReactants>
               <speciesReference species="Fum_DV" stoichiometry="1"/>
               <speciesReference species="QuiH2_DV" stoichiometry="1"/>
            </listOfReactants>
            <listOfProducts>
               <speciesReference species="Succ_DV" stoichiometry="1"/>
            </listOfProducts>
         </reaction>
         <reaction id="G3P_DV__DPG_DV" name="G3P_DV::DPG_DV" reversible="true">
            <listOfReactants>
               <speciesReference species="G3P_DV" stoichiometry="1"/>
            </listOfReactants>
            <listOfProducts>
               <speciesReference species="DPG_DV" stoichiometry="1"/>
               <speciesReference species="NADH_DV" stoichiometry="1"/>
            </listOfProducts>
         </reaction>
         <reaction id="G6P_DV__F6P_DV" name="G6P_DV::F6P_DV" reversible="true">
            <listOfReactants>
               <speciesReference species="G6P_DV" stoichiometry="1"/>
            </listOfReactants>
            <listOfProducts>
               <speciesReference species="F6P_DV" stoichiometry="1"/>
            </listOfProducts>
         </reaction>
         <reaction id="Glyc_DV__Glyc3P_DV" name="Glyc_DV::Glyc3P_DV" reversible="false">
            <listOfReactants>
               <speciesReference species="ATP_DV" stoichiometry="1"/>
               <speciesReference species="Glycol_DV" stoichiometry="1"/>
            </listOfReactants>
            <listOfProducts>
               <speciesReference species="Glyc3P" stoichiometry="1"/>
            </listOfProducts>
         </reaction>
         <reaction id="ICit_DV__alKG_DV" name="ICit_DV::alKG_DV" reversible="true">
            <listOfReactants>
               <speciesReference species="ICit_DV" stoichiometry="1"/>
            </listOfReactants>
            <listOfProducts>
               <speciesReference species="alKG_DV" stoichiometry="1"/>
               <speciesReference species="NADPH_DV" stoichiometry="1"/>
               <speciesReference species="CO2_DV" stoichiometry="1"/>
            </listOfProducts>
         </reaction>
         <reaction id="KetoPGluc_DV__G3P_Pyr_DV" name="KetoPGluc_DV::G3P_Pyr_DV" reversible="true">
            <listOfReactants>
               <speciesReference species="KetoPGluc_DV" stoichiometry="1"/>
            </listOfReactants>
            <listOfProducts>
               <speciesReference species="G3P_DV" stoichiometry="1"/>
               <speciesReference species="Pyr_DV" stoichiometry="1"/>
            </listOfProducts>
         </reaction>
         <reaction id="MTHF_Synth_DV" name="MTHF_Synth_DV" reversible="true">
            <listOfReactants>
               <speciesReference species="ATP_DV" stoichiometry="1"/>
               <speciesReference species="NADPH_DV" stoichiometry="1"/>
            </listOfReactants>
            <listOfProducts>
               <speciesReference species="MTHF_DV" stoichiometry="1"/>
            </listOfProducts>
         </reaction>
         <reaction id="NDPHep_Synth_DV" name="NDPHep_Synth_DV" reversible="false">
            <listOfReactants>
               <speciesReference species="G6P_DV" stoichiometry="1.5"/>
               <speciesReference species="ATP_DV" stoichiometry="1"/>
            </listOfReactants>
            <listOfProducts>
               <speciesReference species="NADPH_DV" stoichiometry="4"/>
               <speciesReference species="NDPHep_DV" stoichiometry="1"/>
            </listOfProducts>
         </reaction>
         <reaction id="OH_myr_ac_Synth_DV" name="OH_myr_ac_Synth_DV" reversible="false">
            <listOfReactants>
               <speciesReference species="AcCoA_DV" stoichiometry="7"/>
               <speciesReference species="ATP_DV" stoichiometry="6"/>
               <speciesReference species="NADPH_DV" stoichiometry="11"/>
            </listOfReactants>
            <listOfProducts>
               <speciesReference species="OH_myr_ac_DV" stoichiometry="1"/>
            </listOfProducts>
         </reaction>
         <reaction id="PEP_DV__PYR_DV" name="PEP_DV::PYR_DV" reversible="false">
            <listOfReactants>
               <speciesReference species="PEP_DV" stoichiometry="1"/>
            </listOfReactants>
            <listOfProducts>
               <speciesReference species="Pyr_DV" stoichiometry="1"/>
               <speciesReference species="ATP_DV" stoichiometry="1"/>
            </listOfProducts>
         </reaction>
         <reaction id="PGluc_DV__Rl5P_DV" name="PGluc_DV::Rl5P_DV" reversible="false">
            <listOfReactants>
               <speciesReference species="PGluc_DV" stoichiometry="1"/>
            </listOfReactants>
            <listOfProducts>
               <speciesReference species="Rl5P_DV" stoichiometry="1"/>
               <speciesReference species="NADPH_DV" stoichiometry="1"/>
               <speciesReference species="CO2_DV" stoichiometry="1"/>
            </listOfProducts>
         </reaction>
         <reaction id="PRPP_Synth_DV" name="PRPP_Synth_DV" reversible="false">
            <listOfReactants>
               <speciesReference species="R5P_DV" stoichiometry="1"/>
               <speciesReference species="ATP_DV" stoichiometry="2"/>
            </listOfReactants>
            <listOfProducts>
               <speciesReference species="PRPP_DV" stoichiometry="1"/>
            </listOfProducts>
         </reaction>
         <reaction id="Pyr_DV__PEP_DV" name="Pyr_DV::PEP_DV" reversible="false">
            <listOfReactants>
               <speciesReference species="Pyr_DV" stoichiometry="1"/>
               <speciesReference species="ATP_DV" stoichiometry="2"/>
            </listOfReactants>
            <listOfProducts>
               <speciesReference species="PEP_DV" stoichiometry="1"/>
            </listOfProducts>
         </reaction>
         <reaction id="rATP_Synth_DV" name="rATP_Synth_DV" reversible="false">
            <listOfReactants>
               <speciesReference species="ATP_DV" stoichiometry="5"/>
               <speciesReference species="CO2_DV" stoichiometry="1"/>
               <speciesReference species="PRPP_DV" stoichiometry="1"/>
               <speciesReference species="MTHF_DV" stoichiometry="2"/>
               <speciesReference species="Asp_DV" stoichiometry="2"/>
               <speciesReference species="Gly_DV" stoichiometry="1"/>
               <speciesReference species="Gln_DV" stoichiometry="2"/>
            </listOfReactants>
            <listOfProducts>
               <speciesReference species="Fum_DV" stoichiometry="2"/>
               <speciesReference species="NADPH_DV" stoichiometry="1"/>
               <speciesReference species="Glu_DV" stoichiometry="2"/>
               <speciesReference species="rATP_DV" stoichiometry="1"/>
            </listOfProducts>
         </reaction>
         <reaction id="rCTP_Synth_DV" name="rCTP_Synth_DV" reversible="false">
            <listOfReactants>
               <speciesReference species="ATP_DV" stoichiometry="1"/>
               <speciesReference species="Gln_DV" stoichiometry="1"/>
               <speciesReference species="rUTP_DV" stoichiometry="1"/>
            </listOfReactants>
            <listOfProducts>
               <speciesReference species="Glu_DV" stoichiometry="1"/>
               <speciesReference species="rCTP_DV" stoichiometry="1"/>
            </listOfProducts>
         </reaction>
         <reaction id="rGTP_Synth_DV" name="rGTP_Synth_DV" reversible="false">
            <listOfReactants>
               <speciesReference species="ATP_DV" stoichiometry="6"/>
               <speciesReference species="CO2_DV" stoichiometry="1"/>
               <speciesReference species="PRPP_DV" stoichiometry="1"/>
               <speciesReference species="MTHF_DV" stoichiometry="2"/>
               <speciesReference species="Asp_DV" stoichiometry="1"/>
               <speciesReference species="Gly_DV" stoichiometry="1"/>
               <speciesReference species="Gln_DV" stoichiometry="3"/>
            </listOfReactants>
            <listOfProducts>
               <speciesReference species="Fum_DV" stoichiometry="2"/>
               <speciesReference species="NADH_DV" stoichiometry="1"/>
               <speciesReference species="NADPH_DV" stoichiometry="1"/>
               <speciesReference species="Glu_DV" stoichiometry="3"/>
               <speciesReference species="rGTP_DV" stoichiometry="1"/>
            </listOfProducts>
         </reaction>
         <reaction id="Rl5P__R5P_DV" name="Rl5P::R5P_DV" reversible="true">
            <listOfReactants>
               <speciesReference species="Rl5P_DV" stoichiometry="1"/>
            </listOfReactants>
            <listOfProducts>
               <speciesReference species="R5P_DV" stoichiometry="1"/>
            </listOfProducts>
         </reaction>
         <reaction id="Rl5P__X5P_DV" name="Rl5P::X5P_DV" reversible="true">
            <listOfReactants>
               <speciesReference species="Rl5P_DV" stoichiometry="1"/>
            </listOfReactants>
            <listOfProducts>
               <speciesReference species="X5P_DV" stoichiometry="1"/>
            </listOfProducts>
         </reaction>
         <reaction id="rUTP_Synth_DV" name="rUTP_Synth_DV" reversible="false">
            <listOfReactants>
               <speciesReference species="ATP_DV" stoichiometry="4"/>
               <speciesReference species="N_DV" stoichiometry="1"/>
               <speciesReference species="PRPP_DV" stoichiometry="1"/>
               <speciesReference species="Asp_DV" stoichiometry="1"/>
            </listOfReactants>
            <listOfProducts>
               <speciesReference species="NADH_DV" stoichiometry="1"/>
               <speciesReference species="rUTP_DV" stoichiometry="1"/>
            </listOfProducts>
         </reaction>
         <reaction id="Succ_DV__Fum_DV" name="Succ_DV::Fum_DV" reversible="false">
            <listOfReactants>
               <speciesReference species="Succ_DV" stoichiometry="1"/>
            </listOfReactants>
            <listOfProducts>
               <speciesReference species="Fum_DV" stoichiometry="1"/>
               <speciesReference species="QuiH2_DV" stoichiometry="1"/>
            </listOfProducts>
         </reaction>
         <reaction id="SuccCoA_DV__Succ_DV" name="SuccCoA_DV::Succ_DV" reversible="true">
            <listOfReactants>
               <speciesReference species="SuccCoA_DV" stoichiometry="1"/>
            </listOfReactants>
            <listOfProducts>
               <speciesReference species="Succ_DV" stoichiometry="1"/>
               <speciesReference species="ATP_DV" stoichiometry="1"/>
            </listOfProducts>
         </reaction>
         <reaction id="TDPGlcs_Synth_DV" name="TDPGlcs_Synth_DV" reversible="false">
            <listOfReactants>
               <speciesReference species="F6P_DV" stoichiometry="1"/>
               <speciesReference species="ATP_DV" stoichiometry="2"/>
               <speciesReference species="N_DV" stoichiometry="1"/>
            </listOfReactants>
            <listOfProducts>
               <speciesReference species="TDPGlcs_DV" stoichiometry="1"/>
            </listOfProducts>
         </reaction>
         <reaction id="Transaldo_DV" name="Transaldo_DV" reversible="true">
            <listOfReactants>
               <speciesReference species="G3P_DV" stoichiometry="1"/>
               <speciesReference species="S7P_DV" stoichiometry="1"/>
            </listOfReactants>
            <listOfProducts>
               <speciesReference species="F6P_DV" stoichiometry="1"/>
               <speciesReference species="E4P_DV" stoichiometry="1"/>
            </listOfProducts>
         </reaction>
         <reaction id="TransHydro_DV" name="TransHydro_DV" reversible="false">
            <listOfReactants>
               <speciesReference species="NADH_DV" stoichiometry="1"/>
               <speciesReference species="H_ex_DV" stoichiometry="1"/>
            </listOfReactants>
            <listOfProducts>
               <speciesReference species="NADPH_DV" stoichiometry="1"/>
            </listOfProducts>
         </reaction>
         <reaction id="Transket1_DV" name="Transket1_DV" reversible="true">
            <listOfReactants>
               <speciesReference species="R5P_DV" stoichiometry="1"/>
               <speciesReference species="X5P_DV" stoichiometry="1"/>
            </listOfReactants>
            <listOfProducts>
               <speciesReference species="G3P_DV" stoichiometry="1"/>
               <speciesReference species="S7P_DV" stoichiometry="1"/>
            </listOfProducts>
         </reaction>
         <reaction id="Transket2_DV" name="Transket2_DV" reversible="true">
            <listOfReactants>
               <speciesReference species="E4P_DV" stoichiometry="1"/>
               <speciesReference species="X5P_DV" stoichiometry="1"/>
            </listOfReactants>
            <listOfProducts>
               <speciesReference species="F6P_DV" stoichiometry="1"/>
               <speciesReference species="G3P_DV" stoichiometry="1"/>
            </listOfProducts>
         </reaction>
         <reaction id="UDPGlc_Synth_DV" name="UDPGlc_Synth_DV" reversible="false">
            <listOfReactants>
               <speciesReference species="G6P_DV" stoichiometry="1"/>
               <speciesReference species="ATP_DV" stoichiometry="1"/>
            </listOfReactants>
            <listOfProducts>
               <speciesReference species="UDPGlc_DV" stoichiometry="1"/>
            </listOfProducts>
         </reaction>
         <reaction id="UDP_NAG_Synth_DV" name="UDP_NAG_Synth_DV" reversible="false">
            <listOfReactants>
               <speciesReference species="F6P_DV" stoichiometry="1"/>
               <speciesReference species="AcCoA_DV" stoichiometry="1"/>
               <speciesReference species="ATP_DV" stoichiometry="1"/>
               <speciesReference species="Gln_DV" stoichiometry="1"/>
            </listOfReactants>
            <listOfProducts>
               <speciesReference species="Glu_DV" stoichiometry="1"/>
               <speciesReference species="UDP_NAG_DV" stoichiometry="1"/>
            </listOfProducts>
         </reaction>
         <reaction id="UDP_NAM_Synth_DV" name="UDP_NAM_Synth_DV" reversible="false">
            <listOfReactants>
               <speciesReference species="PEP_DV" stoichiometry="1"/>
               <speciesReference species="NADPH_DV" stoichiometry="1"/>
               <speciesReference species="UDP_NAG_DV" stoichiometry="1"/>
            </listOfReactants>
            <listOfProducts>
               <speciesReference species="UDP_NAM_DV" stoichiometry="1"/>
            </listOfProducts>
         </reaction>
         <reaction id="Ac_ex_DV" name="Ac_ex_DV" reversible="false">
            <listOfReactants>
               <speciesReference species="Ac_DV" stoichiometry="1"/>
            </listOfReactants>
         </reaction>
         <reaction id="CO2_ex_DV" name="CO2_ex_DV" reversible="true">
            <listOfReactants>
               <speciesReference species="CO2_DV" stoichiometry="1"/>
            </listOfReactants>
         </reaction>
         <reaction id="Eth_in_DV" name="Eth_in_DV" reversible="false">
            <listOfProducts>
               <speciesReference species="Eth_DV" stoichiometry="1"/>
            </listOfProducts>
         </reaction>
         <reaction id="Form_ex_DV" name="Form_ex_DV" reversible="false">
            <listOfReactants>
               <speciesReference species="Form_DV" stoichiometry="1"/>
            </listOfReactants>
         </reaction>
         <reaction id="Lac_ex_DV" name="Lac_ex_DV" reversible="false">
            <listOfReactants>
               <speciesReference species="H_ex_DV" stoichiometry="1"/>
            </listOfReactants>
            <listOfProducts>
               <speciesReference species="Lac_DV" stoichiometry="1"/>
            </listOfProducts>
         </reaction>
         <reaction id="N_up_DV" name="N_up_DV" reversible="false">
            <listOfProducts>
               <speciesReference species="N_DV" stoichiometry="1"/>
            </listOfProducts>
         </reaction>
         <reaction id="S_up_DV" name="S_up_DV" reversible="false">
            <listOfReactants>
               <speciesReference species="ATP_DV" stoichiometry="4"/>
               <speciesReference species="NADPH_DV" stoichiometry="4"/>
            </listOfReactants>
            <listOfProducts>
               <speciesReference species="S_DV" stoichiometry="1"/>
            </listOfProducts>
         </reaction>
         <reaction id="Pyr_DV__OxA_DV" name="Pyr_DV::OxA_DV" reversible="false">
            <listOfReactants>
               <speciesReference species="Pyr_DV" stoichiometry="1"/>
               <speciesReference species="ATP_DV" stoichiometry="1"/>
               <speciesReference species="CO2_DV" stoichiometry="1"/>
            </listOfReactants>
            <listOfProducts>
               <speciesReference species="OxA_DV" stoichiometry="1"/>
            </listOfProducts>
         </reaction>
         <reaction id="Mal_DV__Pyr_DV" name="Mal_DV::Pyr_DV" reversible="true">
            <listOfReactants>
               <speciesReference species="Mal_DV" stoichiometry="1"/>
            </listOfReactants>
            <listOfProducts>
               <speciesReference species="Pyr_DV" stoichiometry="1"/>
               <speciesReference species="NADPH_DV" stoichiometry="1"/>
               <speciesReference species="CO2_DV" stoichiometry="1"/>
            </listOfProducts>
         </reaction>
         <reaction id="Ac_DV__AcCoA_DV" name="Ac_DV::AcCoA_DV" reversible="false">
            <listOfReactants>
               <speciesReference species="ATP_DV" stoichiometry="2"/>
               <speciesReference species="Ac_DV" stoichiometry="1"/>
            </listOfReactants>
            <listOfProducts>
               <speciesReference species="AcCoA_DV" stoichiometry="1"/>
            </listOfProducts>
         </reaction>
         <reaction id="Ac_DV__Adh_DV" name="Ac_DV::Adh_DV" reversible="false">
            <listOfReactants>
               <speciesReference species="Adh_DV" stoichiometry="1"/>
            </listOfReactants>
            <listOfProducts>
               <speciesReference species="Ac_DV" stoichiometry="1"/>
               <speciesReference species="Fd_red_DV" stoichiometry="1"/>
            </listOfProducts>
         </reaction>
         <reaction id="H2S_ex_DV" name="H2S_ex_DV" reversible="false">
            <listOfReactants>
               <speciesReference species="H2S_DV" stoichiometry="1"/>
            </listOfReactants>
         </reaction>
         <reaction id="Sulfatreduktion_DV" name="Sulfatreduktion_DV" reversible="false">
            <listOfReactants>
               <speciesReference species="ATP_DV" stoichiometry="2"/>
               <speciesReference species="SO4_DV" stoichiometry="1"/>
               <speciesReference species="H2_DV" stoichiometry="4"/>
            </listOfReactants>
            <listOfProducts>
               <speciesReference species="H_ex_DV" stoichiometry="9"/>
               <speciesReference species="H2S_DV" stoichiometry="1"/>
            </listOfProducts>
         </reaction>
         <reaction id="SO4_up_DV" name="SO4_up_DV" reversible="false">
            <listOfProducts>
               <speciesReference species="SO4_DV" stoichiometry="1"/>
            </listOfProducts>
         </reaction>
         <reaction id="H2_in_DV" name="H2_in_DV" reversible="false">
            <listOfProducts>
               <speciesReference species="H2_DV" stoichiometry="1"/>
            </listOfProducts>
         </reaction>
         <reaction id="AcCoA_DV__Cit_DV" name="AcCoA_DV::Cit_DV" reversible="true">
            <listOfReactants>
               <speciesReference species="AcCoA_DV" stoichiometry="1"/>
               <speciesReference species="OxA_DV" stoichiometry="1"/>
            </listOfReactants>
            <listOfProducts>
               <speciesReference species="Cit_DV" stoichiometry="1"/>
            </listOfProducts>
         </reaction>
         <reaction id="Pyr_DV__AcCoA_DV" name="Pyr_DV::AcCoA_DV" reversible="false">
            <listOfReactants>
               <speciesReference species="Pyr_DV" stoichiometry="1"/>
            </listOfReactants>
            <listOfProducts>
               <speciesReference species="AcCoA_DV" stoichiometry="1"/>
               <speciesReference species="Form_DV" stoichiometry="1"/>
            </listOfProducts>
         </reaction>
         <reaction id="Lac_DV__Pyr2_DV" name="Lac_DV::Pyr2_DV" reversible="false">
            <listOfReactants>
               <speciesReference species="Lac_DV" stoichiometry="1"/>
            </listOfReactants>
            <listOfProducts>
               <speciesReference species="Pyr_DV" stoichiometry="1"/>
               <speciesReference species="RSH2_DV" stoichiometry="1"/>
            </listOfProducts>
         </reaction>
         <reaction id="Ac_in_DV" name="Ac_in_DV" reversible="false">
            <listOfProducts>
               <speciesReference species="Ac_DV" stoichiometry="1"/>
            </listOfProducts>
         </reaction>
         <reaction id="H2_out_DV" name="H2_out_DV" reversible="false">
            <listOfReactants>
               <speciesReference species="H2_DV" stoichiometry="1"/>
            </listOfReactants>
         </reaction>
         <reaction id="Eth_out_DV" name="Eth_out_DV" reversible="false">
            <listOfReactants>
               <speciesReference species="Eth_DV" stoichiometry="1"/>
            </listOfReactants>
         </reaction>
         <reaction id="Pyr_in_DV" name="Pyr_in_DV" reversible="false">
            <listOfReactants>
               <speciesReference species="H_ex_DV" stoichiometry="1"/>
            </listOfReactants>
            <listOfProducts>
               <speciesReference species="Pyr_DV" stoichiometry="1"/>
            </listOfProducts>
         </reaction>
         <reaction id="AcCoA_DV__Adh_DV" name="AcCoA_DV::Adh_DV" reversible="false">
            <listOfReactants>
               <speciesReference species="AcCoA_DV" stoichiometry="1"/>
               <speciesReference species="Fd_red_DV" stoichiometry="1"/>
            </listOfReactants>
            <listOfProducts>
               <speciesReference species="Adh_DV" stoichiometry="1"/>
            </listOfProducts>
         </reaction>
         <reaction id="0Pyr_DV__AcCoA_DV" name="0Pyr_DV::AcCoA_DV" reversible="true">
            <listOfReactants>
               <speciesReference species="Pyr_DV" stoichiometry="1"/>
            </listOfReactants>
            <listOfProducts>
               <speciesReference species="AcCoA_DV" stoichiometry="1"/>
               <speciesReference species="CO2_DV" stoichiometry="1"/>
               <speciesReference species="Fd_red_DV" stoichiometry="1"/>
            </listOfProducts>
         </reaction>
         <reaction id="NADH_DV__Fd_red_DV" name="NADH_DV::Fd_red_DV" reversible="true">
            <listOfReactants>
               <speciesReference species="NADH_DV" stoichiometry="1"/>
            </listOfReactants>
            <listOfProducts>
               <speciesReference species="Fd_red_DV" stoichiometry="0.5"/>
               <speciesReference species="RSH2_DV" stoichiometry="0.5"/>
            </listOfProducts>
         </reaction>
         <reaction id="RSH2_DV__H2_DV" name="RSH2_DV::H2_DV" reversible="true">
            <listOfReactants>
               <speciesReference species="H_ex_DV" stoichiometry="2"/>
               <speciesReference species="RSH2_DV" stoichiometry="1"/>
            </listOfReactants>
            <listOfProducts>
               <speciesReference species="H2_DV" stoichiometry="1"/>
            </listOfProducts>
         </reaction>
         <reaction id="Succ_ex_DV" name="Succ_ex_DV" reversible="false">
            <listOfReactants>
               <speciesReference species="Succ_DV" stoichiometry="1"/>
            </listOfReactants>
         </reaction>
         <reaction id="Fdred_DV__H2_DV" name="Fdred_DV::H2_DV" reversible="true">
            <listOfReactants>
               <speciesReference species="Fd_red_DV" stoichiometry="1"/>
            </listOfReactants>
            <listOfProducts>
               <speciesReference species="H_ex_DV" stoichiometry="1"/>
               <speciesReference species="H2_DV" stoichiometry="1"/>
            </listOfProducts>
         </reaction>
         <reaction id="Fdred_DV__Form_DV" name="Fdred_DV::Form_DV" reversible="false">
            <listOfReactants>
               <speciesReference species="CO2_DV" stoichiometry="1"/>
               <speciesReference species="Fd_red_DV" stoichiometry="1"/>
            </listOfReactants>
            <listOfProducts>
               <speciesReference species="H_ex_DV" stoichiometry="1"/>
               <speciesReference species="Form_DV" stoichiometry="1"/>
            </listOfProducts>
         </reaction>
         <reaction id="BM_Synth_DV" name="BM_Synth_DV" reversible="false">
            <listOfReactants>
               <speciesReference species="Prot_DV" stoichiometry="0.64"/>
               <speciesReference species="RNA_DV" stoichiometry="0.185"/>
               <speciesReference species="DNA_DV" stoichiometry="0.03"/>
               <speciesReference species="Lip_DV" stoichiometry="0.1"/>
               <speciesReference species="LPS_DV" stoichiometry="0.015"/>
               <speciesReference species="PepGly_DV" stoichiometry="0.015"/>
               <speciesReference species="Glyc_DV" stoichiometry="0.015"/>
            </listOfReactants>
            <listOfProducts>
               <speciesReference species="BM_DV" stoichiometry="1"/>
            </listOfProducts>
         </reaction>
         <reaction id="mue_DV" name="mue_DV" reversible="false">
            <listOfReactants>
               <speciesReference species="BM_DV" stoichiometry="1"/>
            </listOfReactants>
         </reaction>
         <reaction id="Prot_Synth_DV" name="Prot_Synth_DV" reversible="false">
            <listOfReactants>
               <speciesReference species="ATP_DV" stoichiometry="39.9455"/>
               <speciesReference species="Ala_DV" stoichiometry="0.88727"/>
               <speciesReference species="Cys_DV" stoichiometry="0.15818"/>
               <speciesReference species="Asp_DV" stoichiometry="0.41636"/>
               <speciesReference species="Glu_DV" stoichiometry="0.45455"/>
               <speciesReference species="Phe_DV" stoichiometry="0.32"/>
               <speciesReference species="Gly_DV" stoichiometry="1.0582"/>
               <speciesReference species="His_DV" stoichiometry="0.16364"/>
               <speciesReference species="Ile_DV" stoichiometry="0.50182"/>
               <speciesReference species="Lys_DV" stoichiometry="0.59273"/>
               <speciesReference species="Leu_DV" stoichiometry="0.77818"/>
               <speciesReference species="Met_DV" stoichiometry="0.26546"/>
               <speciesReference species="Asn_DV" stoichiometry="0.41636"/>
               <speciesReference species="Pro_DV" stoichiometry="0.38182"/>
               <speciesReference species="Gln_DV" stoichiometry="0.45455"/>
               <speciesReference species="Arg_DV" stoichiometry="0.51091"/>
               <speciesReference species="Ser_DV" stoichiometry="0.37273"/>
               <speciesReference species="Thr_DV" stoichiometry="0.43818"/>
               <speciesReference species="Val_DV" stoichiometry="0.73091"/>
               <speciesReference species="Trp_DV" stoichiometry="0.09818"/>
               <speciesReference species="Tyr_DV" stoichiometry="0.23818"/>
            </listOfReactants>
            <listOfProducts>
               <speciesReference species="Prot_DV" stoichiometry="1"/>
            </listOfProducts>
         </reaction>
         <reaction id="RNA_Synth_DV" name="RNA_Synth_DV" reversible="false">
            <listOfReactants>
               <speciesReference species="ATP_DV" stoichiometry="1.2488"/>
               <speciesReference species="rATP_DV" stoichiometry="0.80488"/>
               <speciesReference species="rGTP_DV" stoichiometry="0.99024"/>
               <speciesReference species="rCTP_DV" stoichiometry="0.61436"/>
               <speciesReference species="rUTP_DV" stoichiometry="0.66341"/>
            </listOfReactants>
            <listOfProducts>
               <speciesReference species="RNA_DV" stoichiometry="1"/>
            </listOfProducts>
         </reaction>
         <reaction id="DNA_Synth_DV" name="DNA_Synth_DV" reversible="false">
            <listOfReactants>
               <speciesReference species="ATP_DV" stoichiometry="4.4129"/>
               <speciesReference species="dATP_DV" stoichiometry="0.7968"/>
               <speciesReference species="dGTP_DV" stoichiometry="0.8194"/>
               <speciesReference species="dCTP_DV" stoichiometry="0.8194"/>
               <speciesReference species="dTTP_DV" stoichiometry="0.7968"/>
            </listOfReactants>
            <listOfProducts>
               <speciesReference species="DNA_DV" stoichiometry="1"/>
            </listOfProducts>
         </reaction>
         <reaction id="Lip_Synth_DV" name="Lip_Synth_DV" reversible="true">
            <listOfReactants>
               <speciesReference species="Glyc3P" stoichiometry="1.4176"/>
               <speciesReference species="ATP_DV" stoichiometry="2.8352"/>
               <speciesReference species="Ser_DV" stoichiometry="1.4176"/>
               <speciesReference species="avg_FS_DV" stoichiometry="2.8352"/>
            </listOfReactants>
            <listOfProducts>
               <speciesReference species="Lip_DV" stoichiometry="1"/>
            </listOfProducts>
         </reaction>
         <reaction id="LPS_Synth_DV" name="LPS_Synth_DV" reversible="false">
            <listOfReactants>
               <speciesReference species="UDPGlc_DV" stoichiometry="0.46176"/>
               <speciesReference species="CDPEth_DV" stoichiometry="0.69118"/>
               <speciesReference species="OH_myr_ac_DV" stoichiometry="0.69118"/>
               <speciesReference species="C14_0_FS_DV" stoichiometry="0.69118"/>
               <speciesReference species="CMP_KDO_DV" stoichiometry="0.69118"/>
               <speciesReference species="NDPHep_DV" stoichiometry="0.69118"/>
               <speciesReference species="TDPGlcs_DV" stoichiometry="0.46176"/>
            </listOfReactants>
            <listOfProducts>
               <speciesReference species="LPS_DV" stoichiometry="1"/>
            </listOfProducts>
         </reaction>
         <reaction id="PepGly_Synth_DV" name="PepGly_Synth_DV" reversible="false">
            <listOfReactants>
               <speciesReference species="ATP_DV" stoichiometry="5.52"/>
               <speciesReference species="Ala_DV" stoichiometry="2.208"/>
               <speciesReference species="Glu_DV" stoichiometry="1.104"/>
               <speciesReference species="UDP_NAG_DV" stoichiometry="1.104"/>
               <speciesReference species="UDP_NAM_DV" stoichiometry="1.104"/>
               <speciesReference species="di_am_pim_DV" stoichiometry="1.104"/>
            </listOfReactants>
            <listOfProducts>
               <speciesReference species="PepGly_DV" stoichiometry="1"/>
            </listOfProducts>
         </reaction>
         <reaction id="Glyc_Synth_DV" name="Glyc_Synth_DV" reversible="false">
            <listOfReactants>
               <speciesReference species="ADPGlc_DV" stoichiometry="6.16"/>
            </listOfReactants>
            <listOfProducts>
               <speciesReference species="Glyc_DV" stoichiometry="1"/>
            </listOfProducts>
         </reaction>
         <reaction id="PolyPhos_Synth_DV" name="PolyPhos_Synth_DV" reversible="false">
            <listOfReactants>
               <speciesReference species="ATP_DV" stoichiometry="12.66"/>
            </listOfReactants>
            <listOfProducts>
               <speciesReference species="PolyPhos_DV" stoichiometry="1"/>
            </listOfProducts>
         </reaction>
      </listOfReactions>
   </model>
</sbml>
