# Supplementary material for: Predicting compositions of microbial communities from stoichiometric models with applications for the biogas process
Source: Biotechnol Biofuels. 2016 Jan 22;9:17. doi: 10.1186/s13068-016-0429-x (PMC4724120; doi:10.1186/s13068-016-0429-x)
Supplement: Supplementary file 4 — 10.1186/s13068-016-0429-x Model of M. barkeri in SBML format. [file 13068_2016_429_MOESM4_ESM.xml]

<?xml version="1.0" encoding="UTF-8"?>
<sbml level="2" version="1" xmlns="http://www.sbml.org/sbml/level2">
   <model id="CNA_MB_unspez" name="MB_unspez">
      <listOfCompartments>
         <compartment id="Internal_Species"/>
      </listOfCompartments>
      <listOfSpecies>
         <species id="G6P_MB" name="Glucose-6-Phosphate_Methanosarcina_barkeri" boundaryCondition="false" compartment="Internal_Species"/>
         <species id="F6P_MB" name="Fructose-6-Phosphate_Methanosarcina_barkeri" boundaryCondition="false" compartment="Internal_Species"/>
         <species id="F16P_MB" name="Fructose-1,6-bisphosphate_Methanosarcina_barkeri" boundaryCondition="false" compartment="Internal_Species"/>
         <species id="DHAP_MB" name="Dihydroxyaceton-phosphate_Methanosarcina_barkeri" boundaryCondition="false" compartment="Internal_Species"/>
         <species id="Glyc3P_MB" name="Glycerol_3_phosphate_Methanosarcina_barkeri" boundaryCondition="false" compartment="Internal_Species"/>
         <species id="G3P_MB" name="Glyceraldehyde-3-phosphate_Methanosarcina_barkeri" boundaryCondition="false" compartment="Internal_Species"/>
         <species id="DPG_MB" name="Diphosphoglycerate_Methanosarcina_barkeri" boundaryCondition="false" compartment="Internal_Species"/>
         <species id="3PG_MB" name="3-Phosphoglycerate_Methanosarcina_barkeri" boundaryCondition="false" compartment="Internal_Species"/>
         <species id="2PG_MB" name="2-Phosphoglycerate_Methanosarcina_barkeri" boundaryCondition="false" compartment="Internal_Species"/>
         <species id="PEP_MB" name="Phosphoenolpyruvate_Methanosarcina_barkeri" boundaryCondition="false" compartment="Internal_Species"/>
         <species id="Pyr_MB" name="Pyruvate_Methanosarcina_barkeri" boundaryCondition="false" compartment="Internal_Species"/>
         <species id="AcCoA_MB" name="Acetyl_CoA_Methanosarcina_barkeri" boundaryCondition="false" compartment="Internal_Species"/>
         <species id="Cit_MB" name="Citrate_Methanosarcina_barkeri" boundaryCondition="false" compartment="Internal_Species"/>
         <species id="ICit_MB" name="Iso-Citrate_Methanosarcina_barkeri" boundaryCondition="false" compartment="Internal_Species"/>
         <species id="alKG_MB" name="alpha-Ketoglutarate(=Oxoglutarate)_Methanosarcina_barkeri" boundaryCondition="false" compartment="Internal_Species"/>
         <species id="OxA_MB" name="Oxalacetate_Methanosarcina_barkeri" boundaryCondition="false" compartment="Internal_Species"/>
         <species id="R5P_MB" name="Ribose-5-Phosphate_Methanosarcina_barkeri" boundaryCondition="false" compartment="Internal_Species"/>
         <species id="Rl5P_MB" name="Ribulose-5-Phosphate_Methanosarcina_barkeri" boundaryCondition="false" compartment="Internal_Species"/>
         <species id="PGlac_MB" name="6-Phospho-Gluconolactone_Methanosarcina_barkeri" boundaryCondition="false" compartment="Internal_Species"/>
         <species id="PGluc_MB" name="6-Phospho-Gluconate_Methanosarcina_barkeri" boundaryCondition="false" compartment="Internal_Species"/>
         <species id="ATP_MB" name="Adenosintriphosphate_Methanosarcina_barkeri" boundaryCondition="false" compartment="Internal_Species"/>
         <species id="NADH_MB" name="NADH_Methanosarcina_barkeri" boundaryCondition="false" compartment="Internal_Species"/>
         <species id="NADPH_MB" name="NADPH_Methanosarcina_barkeri" boundaryCondition="false" compartment="Internal_Species"/>
         <species id="H_ex_MB" name="extraplasmatic_protons_Methanosarcina_barkeri" boundaryCondition="false" compartment="Internal_Species"/>
         <species id="CO2_MB" name="Carbon_dioxide_Methanosarcina_barkeri" boundaryCondition="false" compartment="Internal_Species"/>
         <species id="N_MB" name="Nitrogen(NH4)_Methanosarcina_barkeri" boundaryCondition="false" compartment="Internal_Species"/>
         <species id="S_MB" name="Sulfur(SO4)_Methanosarcina_barkeri" boundaryCondition="false" compartment="Internal_Species"/>
         <species id="AcP_MB" name="Acetyl-Phosphate_Methanosarcina_barkeri" boundaryCondition="false" compartment="Internal_Species"/>
         <species id="Ac_MB" name="Acetate_Methanosarcina_barkeri" boundaryCondition="false" compartment="Internal_Species"/>
         <species id="Chor_MB" name="Chorismat_Methanosarcina_barkeri" boundaryCondition="false" compartment="Internal_Species"/>
         <species id="PRPP_MB" name="_5-Phosphoribosyl-1-Pyrophosphate_Methanosarcina_barkeri" boundaryCondition="false" compartment="Internal_Species"/>
         <species id="MTHF_MB" name="_5_10_Methylen-Tetrahydrofolat_Methanosarcina_barkeri" boundaryCondition="false" compartment="Internal_Species"/>
         <species id="Ala_MB" name="Alanin_Methanosarcina_barkeri" boundaryCondition="false" compartment="Internal_Species"/>
         <species id="Cys_MB" name="Cystein_Methanosarcina_barkeri" boundaryCondition="false" compartment="Internal_Species"/>
         <species id="Asp_MB" name="Aspartate_Methanosarcina_barkeri" boundaryCondition="false" compartment="Internal_Species"/>
         <species id="Glu_MB" name="Glutamate_Methanosarcina_barkeri" boundaryCondition="false" compartment="Internal_Species"/>
         <species id="Phe_MB" name="Phenylalanin_Methanosarcina_barkeri" boundaryCondition="false" compartment="Internal_Species"/>
         <species id="Gly_MB" name="Glycin_Methanosarcina_barkeri" boundaryCondition="false" compartment="Internal_Species"/>
         <species id="His_MB" name="Histidin_Methanosarcina_barkeri" boundaryCondition="false" compartment="Internal_Species"/>
         <species id="Ile_MB" name="Isoleucin_Methanosarcina_barkeri" boundaryCondition="false" compartment="Internal_Species"/>
         <species id="Lys_MB" name="Lysin_Methanosarcina_barkeri" boundaryCondition="false" compartment="Internal_Species"/>
         <species id="Leu_MB" name="Leucin_Methanosarcina_barkeri" boundaryCondition="false" compartment="Internal_Species"/>
         <species id="Met_MB" name="Methionin_Methanosarcina_barkeri" boundaryCondition="false" compartment="Internal_Species"/>
         <species id="Asn_MB" name="Asparagin_Methanosarcina_barkeri" boundaryCondition="false" compartment="Internal_Species"/>
         <species id="Pro_MB" name="Prolin_Methanosarcina_barkeri" boundaryCondition="false" compartment="Internal_Species"/>
         <species id="Gln_MB" name="Glutamin_Methanosarcina_barkeri" boundaryCondition="false" compartment="Internal_Species"/>
         <species id="Arg_MB" name="Arginin_Methanosarcina_barkeri" boundaryCondition="false" compartment="Internal_Species"/>
         <species id="Ser_MB" name="Serin_Methanosarcina_barkeri" boundaryCondition="false" compartment="Internal_Species"/>
         <species id="Thr_MB" name="Threonin_Methanosarcina_barkeri" boundaryCondition="false" compartment="Internal_Species"/>
         <species id="Val_MB" name="Valin_Methanosarcina_barkeri" boundaryCondition="false" compartment="Internal_Species"/>
         <species id="Trp_MB" name="Tryptophan_Methanosarcina_barkeri" boundaryCondition="false" compartment="Internal_Species"/>
         <species id="Tyr_MB" name="Tyrosin_Methanosarcina_barkeri" boundaryCondition="false" compartment="Internal_Species"/>
         <species id="rATP_MB" name="ATP_for_RNA_Synth_Methanosarcina_barkeri" boundaryCondition="false" compartment="Internal_Species"/>
         <species id="rGTP_MB" name="GTP_for_RNA_Synth_Methanosarcina_barkeri" boundaryCondition="false" compartment="Internal_Species"/>
         <species id="rCTP_MB" name="CTP_for_RNA_Synth_Methanosarcina_barkeri" boundaryCondition="false" compartment="Internal_Species"/>
         <species id="rUTP_MB" name="UTP_for_RNA_Synth_Methanosarcina_barkeri" boundaryCondition="false" compartment="Internal_Species"/>
         <species id="dATP_MB" name="ATP_for_DNA_Synth_Methanosarcina_barkeri" boundaryCondition="false" compartment="Internal_Species"/>
         <species id="dGTP_MB" name="GTP_for_DNA_Synth_Methanosarcina_barkeri" boundaryCondition="false" compartment="Internal_Species"/>
         <species id="dCTP_MB" name="CTP_for_DNA_Synth_Methanosarcina_barkeri" boundaryCondition="false" compartment="Internal_Species"/>
         <species id="dTTP_MB" name="TTP_for_DNA_Synth_Methanosarcina_barkeri" boundaryCondition="false" compartment="Internal_Species"/>
         <species id="avg_FS_MB" name="av_fatty_acid_Methanosarcina_barkeri" boundaryCondition="false" compartment="Internal_Species"/>
         <species id="UDPGlc_MB" name="UDP_glucose_Methanosarcina_barkeri" boundaryCondition="false" compartment="Internal_Species"/>
         <species id="CDPEth_MB" name="CDP_ethanolamine_Methanosarcina_barkeri" boundaryCondition="false" compartment="Internal_Species"/>
         <species id="OH_myr_ac_MB" name="OH_myristic_Acid_Methanosarcina_barkeri" boundaryCondition="false" compartment="Internal_Species"/>
         <species id="C14_0_FS_MB" name="C_14:0_Fatty_acid_Methanosarcina_barkeri" boundaryCondition="false" compartment="Internal_Species"/>
         <species id="CMP_KDO_MB" name="CMP_KDO_Methanosarcina_barkeri" boundaryCondition="false" compartment="Internal_Species"/>
         <species id="NDPHep_MB" name="NDP_Heptose_Methanosarcina_barkeri" boundaryCondition="false" compartment="Internal_Species"/>
         <species id="TDPGlcs_MB" name="TDP_glucosamine_Methanosarcina_barkeri" boundaryCondition="false" compartment="Internal_Species"/>
         <species id="UDP_NAG_MB" name="UDP_acetylglucosamine_Methanosarcina_barkeri" boundaryCondition="false" compartment="Internal_Species"/>
         <species id="UDP_NAM_MB" name="UDP_N_acetylmuramic_acid_Methanosarcina_barkeri" boundaryCondition="false" compartment="Internal_Species"/>
         <species id="di_am_pim_MB" name="Diaminopimelate_Methanosarcina_barkeri" boundaryCondition="false" compartment="Internal_Species"/>
         <species id="ADPGlc_MB" name="Glycogen_Monomere_Methanosarcina_barkeri" boundaryCondition="false" compartment="Internal_Species"/>
         <species id="CO_MB" name="Carbon_monoxide_Methanosarcina_barkeri" boundaryCondition="false" compartment="Internal_Species"/>
         <species id="aCH3_Co_III_Fe_S_MB" name="a[methyl-Co(III)corrinoidFe-Sprotein]_Methanosarcina_barkeri" boundaryCondition="false" compartment="Internal_Species"/>
         <species id="CH3_H4_MPT_MB" name="5-methyl-tetrahydrosarcinapterin_Methanosarcina_barkeri" boundaryCondition="false" compartment="Internal_Species"/>
         <species id="MeCoM_MB" name="Methyl-CoM_Methanosarcina_barkeri" boundaryCondition="false" compartment="Internal_Species"/>
         <species id="Na_out_MB" name="Natrium_outside_Methanosarcina_barkeri" boundaryCondition="false" compartment="Internal_Species"/>
         <species id="Meth_MB" name="Methane_Methanosarcina_barkeri" boundaryCondition="false" compartment="Internal_Species"/>
         <species id="CHOMFR_MB" name="Formylmethanofuran_Methanosarcina_barkeri" boundaryCondition="false" compartment="Internal_Species"/>
         <species id="5CHOMPT_MB" name="5-Formyl-tetrahydrosarcinapterin_Methanosarcina_barkeri" boundaryCondition="false" compartment="Internal_Species"/>
         <species id="CHH4MPT_MB" name="5,10methenyltetrahydrosarcinapterin_Methanosarcina_barkeri" boundaryCondition="false" compartment="Internal_Species"/>
         <species id="CH2H4MPT_MB" name="5,10methylenetetrahydrosarcinapterin_Methanosarcina_barkeri" boundaryCondition="false" compartment="Internal_Species"/>
         <species id="Hout_MB" name="Protons_extraplasma_Methanosarcina_barkeri" boundaryCondition="false" compartment="Internal_Species"/>
         <species id="Lip_MB" name="Lipids_Methanosarcina_barkeri" boundaryCondition="false" compartment="Internal_Species"/>
         <species id="LPS_MB" name="Lipopolysacharide_Methanosarcina_barkeri" boundaryCondition="false" compartment="Internal_Species"/>
         <species id="PepGly_MB" name="Peptidoglukan_Methanosarcina_barkeri" boundaryCondition="false" compartment="Internal_Species"/>
         <species id="Prot_MB" name="Protein_Methanosarcina_barkeri" boundaryCondition="false" compartment="Internal_Species"/>
         <species id="RNA_MB" name="RNA_Methanosarcina_barkeri" boundaryCondition="false" compartment="Internal_Species"/>
         <species id="DNA_MB" name="DNA_Methanosarcina_barkeri" boundaryCondition="false" compartment="Internal_Species"/>
         <species id="Polyphos_MB" name="Polyphosphate_Methanosarcina_barkeri" boundaryCondition="false" compartment="Internal_Species"/>
         <species id="Glyc_MB" name="Glycogen_Methanosarcina_barkeri" boundaryCondition="false" compartment="Internal_Species"/>
         <species id="BM_MB" name="Biomass_Methanosarcina_barkeri" boundaryCondition="false" compartment="Internal_Species"/>
         <species id="Hu5P_MB" name="Hexulose-5-phosphate_Methanosarcina_barkeri" boundaryCondition="false" compartment="Internal_Species"/>
         <species id="Forma_MB" name="Formaldehyd_Methanosarcina_barkeri" boundaryCondition="false" compartment="Internal_Species"/>
         <species id="MeOH_MB" name="Methanol_Methanosarcina_barkeri" boundaryCondition="false" compartment="Internal_Species"/>
         <species id="H2_MB" name="Hydrogen_Methanosarcina_barkeri" boundaryCondition="false" compartment="Internal_Species"/>
      </listOfSpecies>
      <listOfReactions>
         <reaction id="Ala_Synth_MB" name="Ala_Synth_MB" reversible="false">
            <listOfReactants>
               <speciesReference species="Pyr_MB" stoichiometry="1"/>
               <speciesReference species="Glu_MB" stoichiometry="1"/>
            </listOfReactants>
            <listOfProducts>
               <speciesReference species="alKG_MB" stoichiometry="1"/>
               <speciesReference species="Ala_MB" stoichiometry="1"/>
            </listOfProducts>
         </reaction>
         <reaction id="Arg_Synth_MB" name="Arg_Synth_MB" reversible="false">
            <listOfReactants>
               <speciesReference species="AcCoA_MB" stoichiometry="1"/>
               <speciesReference species="ATP_MB" stoichiometry="4"/>
               <speciesReference species="NADPH_MB" stoichiometry="1"/>
               <speciesReference species="CO2_MB" stoichiometry="1"/>
               <speciesReference species="N_MB" stoichiometry="1"/>
               <speciesReference species="Asp_MB" stoichiometry="1"/>
               <speciesReference species="Glu_MB" stoichiometry="2"/>
            </listOfReactants>
            <listOfProducts>
               <speciesReference species="alKG_MB" stoichiometry="1"/>
               <speciesReference species="Ac_MB" stoichiometry="1"/>
               <speciesReference species="Arg_MB" stoichiometry="1"/>
            </listOfProducts>
         </reaction>
         <reaction id="Asn_Synth_MB" name="Asn_Synth_MB" reversible="false">
            <listOfReactants>
               <speciesReference species="ATP_MB" stoichiometry="2"/>
               <speciesReference species="N_MB" stoichiometry="1"/>
               <speciesReference species="Asp_MB" stoichiometry="1"/>
            </listOfReactants>
            <listOfProducts>
               <speciesReference species="Asn_MB" stoichiometry="1"/>
            </listOfProducts>
         </reaction>
         <reaction id="Asp_synth_MB" name="Asp_synth_MB" reversible="false">
            <listOfReactants>
               <speciesReference species="OxA_MB" stoichiometry="1"/>
               <speciesReference species="Glu_MB" stoichiometry="1"/>
            </listOfReactants>
            <listOfProducts>
               <speciesReference species="alKG_MB" stoichiometry="1"/>
               <speciesReference species="Asp_MB" stoichiometry="1"/>
            </listOfProducts>
         </reaction>
         <reaction id="Cys_Synth_MB" name="Cys_Synth_MB" reversible="false">
            <listOfReactants>
               <speciesReference species="AcCoA_MB" stoichiometry="1"/>
               <speciesReference species="S_MB" stoichiometry="1"/>
               <speciesReference species="Ser_MB" stoichiometry="1"/>
            </listOfReactants>
            <listOfProducts>
               <speciesReference species="Ac_MB" stoichiometry="1"/>
               <speciesReference species="Cys_MB" stoichiometry="1"/>
            </listOfProducts>
         </reaction>
         <reaction id="Gln_Synth_MB" name="Gln_Synth_MB" reversible="false">
            <listOfReactants>
               <speciesReference species="ATP_MB" stoichiometry="1"/>
               <speciesReference species="N_MB" stoichiometry="1"/>
               <speciesReference species="Glu_MB" stoichiometry="1"/>
            </listOfReactants>
            <listOfProducts>
               <speciesReference species="Gln_MB" stoichiometry="1"/>
            </listOfProducts>
         </reaction>
         <reaction id="Glu_synth_MB" name="Glu_synth_MB" reversible="false">
            <listOfReactants>
               <speciesReference species="alKG_MB" stoichiometry="1"/>
               <speciesReference species="NADPH_MB" stoichiometry="1"/>
               <speciesReference species="N_MB" stoichiometry="1"/>
            </listOfReactants>
            <listOfProducts>
               <speciesReference species="Glu_MB" stoichiometry="1"/>
            </listOfProducts>
         </reaction>
         <reaction id="Gly_Synth_MB" name="Gly_Synth_MB" reversible="false">
            <listOfReactants>
               <speciesReference species="Ser_MB" stoichiometry="1"/>
            </listOfReactants>
            <listOfProducts>
               <speciesReference species="MTHF_MB" stoichiometry="1"/>
               <speciesReference species="Gly_MB" stoichiometry="1"/>
            </listOfProducts>
         </reaction>
         <reaction id="His_Synth_MB" name="His_Synth_MB" reversible="false">
            <listOfReactants>
               <speciesReference species="ATP_MB" stoichiometry="1"/>
               <speciesReference species="PRPP_MB" stoichiometry="1"/>
               <speciesReference species="Gln_MB" stoichiometry="1"/>
            </listOfReactants>
            <listOfProducts>
               <speciesReference species="alKG_MB" stoichiometry="1"/>
               <speciesReference species="NADH_MB" stoichiometry="2"/>
               <speciesReference species="His_MB" stoichiometry="1"/>
            </listOfProducts>
         </reaction>
         <reaction id="Ile_Synth_MB" name="Ile_Synth_MB" reversible="false">
            <listOfReactants>
               <speciesReference species="Pyr_MB" stoichiometry="1"/>
               <speciesReference species="NADPH_MB" stoichiometry="1"/>
               <speciesReference species="Glu_MB" stoichiometry="1"/>
               <speciesReference species="Thr_MB" stoichiometry="1"/>
            </listOfReactants>
            <listOfProducts>
               <speciesReference species="alKG_MB" stoichiometry="1"/>
               <speciesReference species="CO2_MB" stoichiometry="1"/>
               <speciesReference species="N_MB" stoichiometry="1"/>
               <speciesReference species="Ile_MB" stoichiometry="1"/>
            </listOfProducts>
         </reaction>
         <reaction id="Leu_Synth_MB" name="Leu_Synth_MB" reversible="false">
            <listOfReactants>
               <speciesReference species="Pyr_MB" stoichiometry="2"/>
               <speciesReference species="AcCoA_MB" stoichiometry="1"/>
               <speciesReference species="NADPH_MB" stoichiometry="1"/>
               <speciesReference species="Glu_MB" stoichiometry="1"/>
            </listOfReactants>
            <listOfProducts>
               <speciesReference species="alKG_MB" stoichiometry="1"/>
               <speciesReference species="NADH_MB" stoichiometry="1"/>
               <speciesReference species="CO2_MB" stoichiometry="2"/>
               <speciesReference species="Leu_MB" stoichiometry="1"/>
            </listOfProducts>
         </reaction>
         <reaction id="Lys_Synth_MB" name="Lys_Synth_MB" reversible="false">
            <listOfReactants>
               <speciesReference species="di_am_pim_MB" stoichiometry="1"/>
            </listOfReactants>
            <listOfProducts>
               <speciesReference species="CO2_MB" stoichiometry="1"/>
               <speciesReference species="Lys_MB" stoichiometry="1"/>
            </listOfProducts>
         </reaction>
         <reaction id="Met_Synth_MB" name="Met_Synth_MB" reversible="false">
            <listOfReactants>
               <speciesReference species="ATP_MB" stoichiometry="1"/>
               <speciesReference species="NADPH_MB" stoichiometry="2"/>
               <speciesReference species="MTHF_MB" stoichiometry="1"/>
               <speciesReference species="Cys_MB" stoichiometry="1"/>
               <speciesReference species="Asp_MB" stoichiometry="1"/>
            </listOfReactants>
            <listOfProducts>
               <speciesReference species="Pyr_MB" stoichiometry="1"/>
               <speciesReference species="N_MB" stoichiometry="1"/>
               <speciesReference species="Met_MB" stoichiometry="1"/>
            </listOfProducts>
         </reaction>
         <reaction id="Phe_Synth_MB" name="Phe_Synth_MB" reversible="false">
            <listOfReactants>
               <speciesReference species="Chor_MB" stoichiometry="1"/>
               <speciesReference species="Glu_MB" stoichiometry="1"/>
            </listOfReactants>
            <listOfProducts>
               <speciesReference species="alKG_MB" stoichiometry="1"/>
               <speciesReference species="CO2_MB" stoichiometry="1"/>
               <speciesReference species="Phe_MB" stoichiometry="1"/>
            </listOfProducts>
         </reaction>
         <reaction id="Pro_Synth_MB" name="Pro_Synth_MB" reversible="false">
            <listOfReactants>
               <speciesReference species="ATP_MB" stoichiometry="1"/>
               <speciesReference species="NADPH_MB" stoichiometry="2"/>
               <speciesReference species="Glu_MB" stoichiometry="1"/>
            </listOfReactants>
            <listOfProducts>
               <speciesReference species="Pro_MB" stoichiometry="1"/>
            </listOfProducts>
         </reaction>
         <reaction id="Ser_Synth_MB" name="Ser_Synth_MB" reversible="false">
            <listOfReactants>
               <speciesReference species="3PG_MB" stoichiometry="1"/>
               <speciesReference species="Glu_MB" stoichiometry="1"/>
            </listOfReactants>
            <listOfProducts>
               <speciesReference species="alKG_MB" stoichiometry="1"/>
               <speciesReference species="NADH_MB" stoichiometry="1"/>
               <speciesReference species="Ser_MB" stoichiometry="1"/>
            </listOfProducts>
         </reaction>
         <reaction id="Thr_Synth_MB" name="Thr_Synth_MB" reversible="false">
            <listOfReactants>
               <speciesReference species="ATP_MB" stoichiometry="2"/>
               <speciesReference species="NADPH_MB" stoichiometry="2"/>
               <speciesReference species="Asp_MB" stoichiometry="1"/>
            </listOfReactants>
            <listOfProducts>
               <speciesReference species="Thr_MB" stoichiometry="1"/>
            </listOfProducts>
         </reaction>
         <reaction id="Trp_Synth_MB" name="Trp_Synth_MB" reversible="false">
            <listOfReactants>
               <speciesReference species="Chor_MB" stoichiometry="1"/>
               <speciesReference species="PRPP_MB" stoichiometry="1"/>
               <speciesReference species="Gln_MB" stoichiometry="1"/>
               <speciesReference species="Ser_MB" stoichiometry="1"/>
            </listOfReactants>
            <listOfProducts>
               <speciesReference species="G3P_MB" stoichiometry="1"/>
               <speciesReference species="Pyr_MB" stoichiometry="1"/>
               <speciesReference species="CO2_MB" stoichiometry="1"/>
               <speciesReference species="Glu_MB" stoichiometry="1"/>
               <speciesReference species="Trp_MB" stoichiometry="1"/>
            </listOfProducts>
         </reaction>
         <reaction id="Tyr_Synth_MB" name="Tyr_Synth_MB" reversible="false">
            <listOfReactants>
               <speciesReference species="Chor_MB" stoichiometry="1"/>
               <speciesReference species="Glu_MB" stoichiometry="1"/>
            </listOfReactants>
            <listOfProducts>
               <speciesReference species="alKG_MB" stoichiometry="1"/>
               <speciesReference species="NADH_MB" stoichiometry="1"/>
               <speciesReference species="CO2_MB" stoichiometry="1"/>
               <speciesReference species="Tyr_MB" stoichiometry="1"/>
            </listOfProducts>
         </reaction>
         <reaction id="Val_Synth_MB" name="Val_Synth_MB" reversible="false">
            <listOfReactants>
               <speciesReference species="Pyr_MB" stoichiometry="2"/>
               <speciesReference species="NADPH_MB" stoichiometry="1"/>
               <speciesReference species="Glu_MB" stoichiometry="1"/>
            </listOfReactants>
            <listOfProducts>
               <speciesReference species="alKG_MB" stoichiometry="1"/>
               <speciesReference species="CO2_MB" stoichiometry="1"/>
               <speciesReference species="Val_MB" stoichiometry="1"/>
            </listOfProducts>
         </reaction>
         <reaction id="rATP_Synth_MB" name="rATP_Synth_MB" reversible="false">
            <listOfReactants>
               <speciesReference species="ATP_MB" stoichiometry="5"/>
               <speciesReference species="CO2_MB" stoichiometry="1"/>
               <speciesReference species="PRPP_MB" stoichiometry="1"/>
               <speciesReference species="MTHF_MB" stoichiometry="2"/>
               <speciesReference species="Asp_MB" stoichiometry="2"/>
               <speciesReference species="Gly_MB" stoichiometry="1"/>
               <speciesReference species="Gln_MB" stoichiometry="2"/>
            </listOfReactants>
            <listOfProducts>
               <speciesReference species="NADPH_MB" stoichiometry="1"/>
               <speciesReference species="Glu_MB" stoichiometry="2"/>
               <speciesReference species="rATP_MB" stoichiometry="1"/>
            </listOfProducts>
         </reaction>
         <reaction id="rGTP_Synth_MB" name="rGTP_Synth_MB" reversible="false">
            <listOfReactants>
               <speciesReference species="ATP_MB" stoichiometry="6"/>
               <speciesReference species="CO2_MB" stoichiometry="1"/>
               <speciesReference species="PRPP_MB" stoichiometry="1"/>
               <speciesReference species="MTHF_MB" stoichiometry="2"/>
               <speciesReference species="Asp_MB" stoichiometry="1"/>
               <speciesReference species="Gly_MB" stoichiometry="1"/>
               <speciesReference species="Gln_MB" stoichiometry="3"/>
            </listOfReactants>
            <listOfProducts>
               <speciesReference species="NADH_MB" stoichiometry="1"/>
               <speciesReference species="NADPH_MB" stoichiometry="1"/>
               <speciesReference species="Glu_MB" stoichiometry="3"/>
               <speciesReference species="rGTP_MB" stoichiometry="1"/>
            </listOfProducts>
         </reaction>
         <reaction id="rCTP_Synth_MB" name="rCTP_Synth_MB" reversible="false">
            <listOfReactants>
               <speciesReference species="ATP_MB" stoichiometry="1"/>
               <speciesReference species="Gln_MB" stoichiometry="1"/>
               <speciesReference species="rUTP_MB" stoichiometry="1"/>
            </listOfReactants>
            <listOfProducts>
               <speciesReference species="Glu_MB" stoichiometry="1"/>
               <speciesReference species="rCTP_MB" stoichiometry="1"/>
            </listOfProducts>
         </reaction>
         <reaction id="rUTP_Synth_MB" name="rUTP_Synth_MB" reversible="false">
            <listOfReactants>
               <speciesReference species="ATP_MB" stoichiometry="4"/>
               <speciesReference species="N_MB" stoichiometry="1"/>
               <speciesReference species="PRPP_MB" stoichiometry="1"/>
               <speciesReference species="Asp_MB" stoichiometry="1"/>
            </listOfReactants>
            <listOfProducts>
               <speciesReference species="NADH_MB" stoichiometry="1"/>
               <speciesReference species="rUTP_MB" stoichiometry="1"/>
            </listOfProducts>
         </reaction>
         <reaction id="dATP_Synth_MB" name="dATP_Synth_MB" reversible="false">
            <listOfReactants>
               <speciesReference species="NADPH_MB" stoichiometry="1"/>
               <speciesReference species="rATP_MB" stoichiometry="1"/>
            </listOfReactants>
            <listOfProducts>
               <speciesReference species="dATP_MB" stoichiometry="1"/>
            </listOfProducts>
         </reaction>
         <reaction id="dGTP_Synth_MB" name="dGTP_Synth_MB" reversible="false">
            <listOfReactants>
               <speciesReference species="NADPH_MB" stoichiometry="1"/>
               <speciesReference species="rGTP_MB" stoichiometry="1"/>
            </listOfReactants>
            <listOfProducts>
               <speciesReference species="dGTP_MB" stoichiometry="1"/>
            </listOfProducts>
         </reaction>
         <reaction id="dCTP_Synth_MB" name="dCTP_Synth_MB" reversible="false">
            <listOfReactants>
               <speciesReference species="NADPH_MB" stoichiometry="1"/>
               <speciesReference species="rCTP_MB" stoichiometry="1"/>
            </listOfReactants>
            <listOfProducts>
               <speciesReference species="dCTP_MB" stoichiometry="1"/>
            </listOfProducts>
         </reaction>
         <reaction id="dTTP_Synth_MB" name="dTTP_Synth_MB" reversible="false">
            <listOfReactants>
               <speciesReference species="NADPH_MB" stoichiometry="2"/>
               <speciesReference species="MTHF_MB" stoichiometry="1"/>
               <speciesReference species="rUTP_MB" stoichiometry="1"/>
            </listOfReactants>
            <listOfProducts>
               <speciesReference species="dTTP_MB" stoichiometry="1"/>
            </listOfProducts>
         </reaction>
         <reaction id="3PG_MB__2PG_MB__3PG_MB" name="3PG_MB::2PG_MB::3PG_MB" reversible="true">
            <listOfReactants>
               <speciesReference species="2PG_MB" stoichiometry="1"/>
            </listOfReactants>
            <listOfProducts>
               <speciesReference species="3PG_MB" stoichiometry="1"/>
            </listOfProducts>
         </reaction>
         <reaction id="5CHOMPT_MB__CHH4MPT_MB" name="5CHOMPT_MB::CHH4MPT_MB" reversible="true">
            <listOfReactants>
               <speciesReference species="5CHOMPT_MB" stoichiometry="1"/>
            </listOfReactants>
            <listOfProducts>
               <speciesReference species="CHH4MPT_MB" stoichiometry="1"/>
            </listOfProducts>
         </reaction>
         <reaction id="AcCoA_MB__aCH3_Co_III_Fe_S_MB" name="AcCoA_MB::aCH3-Co(III)Fe-S_MB" reversible="true">
            <listOfReactants>
               <speciesReference species="AcCoA_MB" stoichiometry="1"/>
            </listOfReactants>
            <listOfProducts>
               <speciesReference species="CO_MB" stoichiometry="1"/>
               <speciesReference species="aCH3_Co_III_Fe_S_MB" stoichiometry="1"/>
            </listOfProducts>
         </reaction>
         <reaction id="AcCoA_MB__Cit_MB" name="AcCoA_MB::Cit_MB" reversible="false">
            <listOfReactants>
               <speciesReference species="AcCoA_MB" stoichiometry="1"/>
               <speciesReference species="OxA_MB" stoichiometry="1"/>
            </listOfReactants>
            <listOfProducts>
               <speciesReference species="Cit_MB" stoichiometry="1"/>
            </listOfProducts>
         </reaction>
         <reaction id="AcCoA_MB__Pyr_MB" name="AcCoA_MB::Pyr_MB" reversible="false">
            <listOfReactants>
               <speciesReference species="AcCoA_MB" stoichiometry="1"/>
               <speciesReference species="CO2_MB" stoichiometry="1"/>
               <speciesReference species="H2_MB" stoichiometry="2"/>
            </listOfReactants>
            <listOfProducts>
               <speciesReference species="Pyr_MB" stoichiometry="1"/>
               <speciesReference species="NADH_MB" stoichiometry="1"/>
            </listOfProducts>
         </reaction>
         <reaction id="aCH3_Co_III_Fe_S_MB__CH3_H4_MPT_MB" name="aCH3-Co(III)Fe-S_MB::CH3-H4-MPT_MB" reversible="false">
            <listOfReactants>
               <speciesReference species="aCH3_Co_III_Fe_S_MB" stoichiometry="1"/>
            </listOfReactants>
            <listOfProducts>
               <speciesReference species="CH3_H4_MPT_MB" stoichiometry="1"/>
            </listOfProducts>
         </reaction>
         <reaction id="Ac_MB__Ac_P_MB" name="Ac_MB::Ac_P_MB" reversible="true">
            <listOfReactants>
               <speciesReference species="ATP_MB" stoichiometry="1"/>
               <speciesReference species="Ac_MB" stoichiometry="1"/>
            </listOfReactants>
            <listOfProducts>
               <speciesReference species="AcP_MB" stoichiometry="1"/>
            </listOfProducts>
         </reaction>
         <reaction id="Ac_P_MB__AcCoA_MB" name="Ac_P_MB::AcCoA_MB" reversible="true">
            <listOfReactants>
               <speciesReference species="AcP_MB" stoichiometry="1"/>
            </listOfReactants>
            <listOfProducts>
               <speciesReference species="AcCoA_MB" stoichiometry="1"/>
            </listOfProducts>
         </reaction>
         <reaction id="ADPGlc_Synth_MB" name="ADPGlc_Synth_MB" reversible="false">
            <listOfReactants>
               <speciesReference species="G6P_MB" stoichiometry="1"/>
               <speciesReference species="ATP_MB" stoichiometry="1"/>
            </listOfReactants>
            <listOfProducts>
               <speciesReference species="ADPGlc_MB" stoichiometry="1"/>
            </listOfProducts>
         </reaction>
         <reaction id="ATPSynth_MB" name="ATPSynth_MB" reversible="true">
            <listOfReactants>
               <speciesReference species="H_ex_MB" stoichiometry="3"/>
            </listOfReactants>
            <listOfProducts>
               <speciesReference species="ATP_MB" stoichiometry="1"/>
            </listOfProducts>
         </reaction>
         <reaction id="ATPSynth_M_MB" name="ATPSynth_M_MB" reversible="false">
            <listOfReactants>
               <speciesReference species="Hout_MB" stoichiometry="4"/>
            </listOfReactants>
            <listOfProducts>
               <speciesReference species="ATP_MB" stoichiometry="1"/>
            </listOfProducts>
         </reaction>
         <reaction id="avg_FS_Synth_MB" name="avg_FS_Synth_MB" reversible="false">
            <listOfReactants>
               <speciesReference species="AcCoA_MB" stoichiometry="8.24"/>
               <speciesReference species="ATP_MB" stoichiometry="7.24"/>
               <speciesReference species="NADPH_MB" stoichiometry="13.91"/>
            </listOfReactants>
            <listOfProducts>
               <speciesReference species="avg_FS_MB" stoichiometry="1"/>
            </listOfProducts>
         </reaction>
         <reaction id="C14_0_FS_Synth_MB" name="C14_0_FS_Synth_MB" reversible="false">
            <listOfReactants>
               <speciesReference species="AcCoA_MB" stoichiometry="7"/>
               <speciesReference species="ATP_MB" stoichiometry="6"/>
               <speciesReference species="NADPH_MB" stoichiometry="12"/>
            </listOfReactants>
            <listOfProducts>
               <speciesReference species="C14_0_FS_MB" stoichiometry="1"/>
            </listOfProducts>
         </reaction>
         <reaction id="CDPEth_Synth_MB" name="CDPEth_Synth_MB" reversible="false">
            <listOfReactants>
               <speciesReference species="3PG_MB" stoichiometry="1"/>
               <speciesReference species="ATP_MB" stoichiometry="3"/>
               <speciesReference species="NADPH_MB" stoichiometry="1"/>
               <speciesReference species="N_MB" stoichiometry="1"/>
            </listOfReactants>
            <listOfProducts>
               <speciesReference species="NADH_MB" stoichiometry="1"/>
               <speciesReference species="CDPEth_MB" stoichiometry="1"/>
            </listOfProducts>
         </reaction>
         <reaction id="CH2H4MPT_MB__CH3H4MPT_MB" name="CH2H4MPT_MB::CH3H4MPT_MB" reversible="true">
            <listOfReactants>
               <speciesReference species="CH2H4MPT_MB" stoichiometry="1"/>
               <speciesReference species="H2_MB" stoichiometry="1"/>
            </listOfReactants>
            <listOfProducts>
               <speciesReference species="CH3_H4_MPT_MB" stoichiometry="1"/>
            </listOfProducts>
         </reaction>
         <reaction id="CH3_H4_MPT_MB__MeCoM_MB" name="CH3-H4-MPT_MB::MeCoM_MB" reversible="true">
            <listOfReactants>
               <speciesReference species="CH3_H4_MPT_MB" stoichiometry="1"/>
            </listOfReactants>
            <listOfProducts>
               <speciesReference species="MeCoM_MB" stoichiometry="1"/>
               <speciesReference species="Na_out_MB" stoichiometry="2"/>
            </listOfProducts>
         </reaction>
         <reaction id="CHH4MPT_MB__CH2H4MPT_MB" name="CHH4MPT_MB::CH2H4MPT_MB" reversible="true">
            <listOfReactants>
               <speciesReference species="CHH4MPT_MB" stoichiometry="1"/>
               <speciesReference species="H2_MB" stoichiometry="1"/>
            </listOfReactants>
            <listOfProducts>
               <speciesReference species="CH2H4MPT_MB" stoichiometry="1"/>
            </listOfProducts>
         </reaction>
         <reaction id="CHOMFR_MB__5CHOMPT_MB" name="CHOMFR_MB::5CHOMPT_MB" reversible="true">
            <listOfReactants>
               <speciesReference species="CHOMFR_MB" stoichiometry="1"/>
            </listOfReactants>
            <listOfProducts>
               <speciesReference species="5CHOMPT_MB" stoichiometry="1"/>
            </listOfProducts>
         </reaction>
         <reaction id="Chor_Synth_MB" name="Chor_Synth_MB" reversible="false">
            <listOfReactants>
               <speciesReference species="F16P_MB" stoichiometry="1"/>
               <speciesReference species="PEP_MB" stoichiometry="1"/>
               <speciesReference species="ATP_MB" stoichiometry="2"/>
               <speciesReference species="NADPH_MB" stoichiometry="2"/>
               <speciesReference species="Asp_MB" stoichiometry="1"/>
            </listOfReactants>
            <listOfProducts>
               <speciesReference species="DHAP_MB" stoichiometry="1"/>
               <speciesReference species="Chor_MB" stoichiometry="1"/>
            </listOfProducts>
         </reaction>
         <reaction id="Cit_MB__ICit_MB" name="Cit_MB::ICit_MB" reversible="true">
            <listOfReactants>
               <speciesReference species="Cit_MB" stoichiometry="1"/>
            </listOfReactants>
            <listOfProducts>
               <speciesReference species="ICit_MB" stoichiometry="1"/>
            </listOfProducts>
         </reaction>
         <reaction id="CMP_KDO_Synth_MB" name="CMP_KDO_Synth_MB" reversible="false">
            <listOfReactants>
               <speciesReference species="PEP_MB" stoichiometry="1"/>
               <speciesReference species="R5P_MB" stoichiometry="1"/>
               <speciesReference species="ATP_MB" stoichiometry="2"/>
            </listOfReactants>
            <listOfProducts>
               <speciesReference species="CMP_KDO_MB" stoichiometry="1"/>
            </listOfProducts>
         </reaction>
         <reaction id="CO2_MB__AcCoA_MB" name="CO2_MB::AcCoA_MB" reversible="false">
            <listOfReactants>
               <speciesReference species="ATP_MB" stoichiometry="1"/>
               <speciesReference species="NADPH_MB" stoichiometry="2"/>
               <speciesReference species="CO2_MB" stoichiometry="2"/>
               <speciesReference species="H2_MB" stoichiometry="4"/>
            </listOfReactants>
            <listOfProducts>
               <speciesReference species="AcCoA_MB" stoichiometry="1"/>
               <speciesReference species="NADH_MB" stoichiometry="2"/>
            </listOfProducts>
         </reaction>
         <reaction id="CO2_MB__CHOMFR_MB" name="CO2_MB::CHOMFR_MB" reversible="true">
            <listOfReactants>
               <speciesReference species="CO2_MB" stoichiometry="1"/>
               <speciesReference species="Hout_MB" stoichiometry="2"/>
               <speciesReference species="H2_MB" stoichiometry="1"/>
            </listOfReactants>
            <listOfProducts>
               <speciesReference species="CHOMFR_MB" stoichiometry="1"/>
            </listOfProducts>
         </reaction>
         <reaction id="CO_MB__CO2_MB" name="CO_MB::CO2_MB" reversible="true">
            <listOfReactants>
               <speciesReference species="CO_MB" stoichiometry="1"/>
            </listOfReactants>
            <listOfProducts>
               <speciesReference species="CO2_MB" stoichiometry="1"/>
               <speciesReference species="Hout_MB" stoichiometry="1"/>
               <speciesReference species="H2_MB" stoichiometry="1"/>
            </listOfProducts>
         </reaction>
         <reaction id="DHAP_MB__Glyc3P_MB" name="DHAP_MB::Glyc3P_MB" reversible="true">
            <listOfReactants>
               <speciesReference species="DHAP_MB" stoichiometry="1"/>
               <speciesReference species="NADH_MB" stoichiometry="1"/>
            </listOfReactants>
            <listOfProducts>
               <speciesReference species="Glyc3P_MB" stoichiometry="1"/>
            </listOfProducts>
         </reaction>
         <reaction id="di_am_pim_Synth_MB" name="di_am_pim_Synth_MB" reversible="false">
            <listOfReactants>
               <speciesReference species="Pyr_MB" stoichiometry="1"/>
               <speciesReference species="ATP_MB" stoichiometry="1"/>
               <speciesReference species="NADPH_MB" stoichiometry="2"/>
               <speciesReference species="Asp_MB" stoichiometry="1"/>
               <speciesReference species="Glu_MB" stoichiometry="1"/>
            </listOfReactants>
            <listOfProducts>
               <speciesReference species="alKG_MB" stoichiometry="1"/>
               <speciesReference species="di_am_pim_MB" stoichiometry="1"/>
            </listOfProducts>
         </reaction>
         <reaction id="DNA_Synth_MB" name="DNA_Synth_MB" reversible="false">
            <listOfReactants>
               <speciesReference species="ATP_MB" stoichiometry="4.4129"/>
               <speciesReference species="dATP_MB" stoichiometry="0.7968"/>
               <speciesReference species="dGTP_MB" stoichiometry="0.8194"/>
               <speciesReference species="dCTP_MB" stoichiometry="0.8194"/>
               <speciesReference species="dTTP_MB" stoichiometry="0.7968"/>
            </listOfReactants>
            <listOfProducts>
               <speciesReference species="DNA_MB" stoichiometry="1"/>
            </listOfProducts>
         </reaction>
         <reaction id="DPG_MB__3PG_MB__DPG_MB" name="DPG_MB::3PG_MB::DPG_MB" reversible="true">
            <listOfReactants>
               <speciesReference species="3PG_MB" stoichiometry="1"/>
               <speciesReference species="ATP_MB" stoichiometry="1"/>
            </listOfReactants>
            <listOfProducts>
               <speciesReference species="DPG_MB" stoichiometry="1"/>
            </listOfProducts>
         </reaction>
         <reaction id="F16P_MB__F6P_MB" name="F16P_MB::F6P_MB" reversible="false">
            <listOfReactants>
               <speciesReference species="F16P_MB" stoichiometry="1"/>
            </listOfReactants>
            <listOfProducts>
               <speciesReference species="F6P_MB" stoichiometry="1"/>
            </listOfProducts>
         </reaction>
         <reaction id="F6P_MB__G6P_MB" name="F6P_MB::G6P_MB" reversible="true">
            <listOfReactants>
               <speciesReference species="F6P_MB" stoichiometry="1"/>
            </listOfReactants>
            <listOfProducts>
               <speciesReference species="G6P_MB" stoichiometry="1"/>
            </listOfProducts>
         </reaction>
         <reaction id="F6P_MB__Hu5P_MB" name="F6P_MB::Hu5P_MB" reversible="true">
            <listOfReactants>
               <speciesReference species="F6P_MB" stoichiometry="1"/>
            </listOfReactants>
            <listOfProducts>
               <speciesReference species="Hu5P_MB" stoichiometry="1"/>
            </listOfProducts>
         </reaction>
         <reaction id="Forma_MB__CO2_MB" name="Forma_MB::CO2_MB" reversible="false">
            <listOfReactants>
               <speciesReference species="Forma_MB" stoichiometry="1"/>
            </listOfReactants>
            <listOfProducts>
               <speciesReference species="NADH_MB" stoichiometry="1"/>
               <speciesReference species="CO2_MB" stoichiometry="1"/>
               <speciesReference species="H2_MB" stoichiometry="1"/>
            </listOfProducts>
         </reaction>
         <reaction id="G3P_MB__DHAP_MB" name="G3P_MB::DHAP_MB" reversible="true">
            <listOfReactants>
               <speciesReference species="G3P_MB" stoichiometry="1"/>
            </listOfReactants>
            <listOfProducts>
               <speciesReference species="DHAP_MB" stoichiometry="1"/>
            </listOfProducts>
         </reaction>
         <reaction id="G3P_MB__DPG_MB_G3P_MB" name="G3P_MB::DPG_MB:G3P_MB" reversible="true">
            <listOfReactants>
               <speciesReference species="DPG_MB" stoichiometry="1"/>
               <speciesReference species="NADH_MB" stoichiometry="1"/>
            </listOfReactants>
            <listOfProducts>
               <speciesReference species="G3P_MB" stoichiometry="1"/>
            </listOfProducts>
         </reaction>
         <reaction id="G6P_MB__PGlac_MB" name="G6P_MB::PGlac_MB" reversible="true">
            <listOfReactants>
               <speciesReference species="G6P_MB" stoichiometry="1"/>
            </listOfReactants>
            <listOfProducts>
               <speciesReference species="PGlac_MB" stoichiometry="1"/>
               <speciesReference species="NADPH_MB" stoichiometry="1"/>
            </listOfProducts>
         </reaction>
         <reaction id="Glyc_Synth_MB" name="Glyc_Synth_MB" reversible="false">
            <listOfReactants>
               <speciesReference species="ADPGlc_MB" stoichiometry="6.16"/>
            </listOfReactants>
            <listOfProducts>
               <speciesReference species="Glyc_MB" stoichiometry="1"/>
            </listOfProducts>
         </reaction>
         <reaction id="Hu5P_MB__Rl5P_MB" name="Hu5P_MB::Rl5P_MB" reversible="true">
            <listOfReactants>
               <speciesReference species="Hu5P_MB" stoichiometry="1"/>
            </listOfReactants>
            <listOfProducts>
               <speciesReference species="Rl5P_MB" stoichiometry="1"/>
               <speciesReference species="Forma_MB" stoichiometry="1"/>
            </listOfProducts>
         </reaction>
         <reaction id="ICit_MB__alKG_MB" name="ICit_MB::alKG_MB" reversible="true">
            <listOfReactants>
               <speciesReference species="ICit_MB" stoichiometry="1"/>
            </listOfReactants>
            <listOfProducts>
               <speciesReference species="alKG_MB" stoichiometry="1"/>
               <speciesReference species="NADPH_MB" stoichiometry="1"/>
               <speciesReference species="CO2_MB" stoichiometry="1"/>
            </listOfProducts>
         </reaction>
         <reaction id="Lip_Synth_MB" name="Lip_Synth_MB" reversible="false">
            <listOfReactants>
               <speciesReference species="Glyc3P_MB" stoichiometry="1.4176"/>
               <speciesReference species="ATP_MB" stoichiometry="2.8352"/>
               <speciesReference species="Ser_MB" stoichiometry="1.4176"/>
               <speciesReference species="avg_FS_MB" stoichiometry="2.8352"/>
            </listOfReactants>
            <listOfProducts>
               <speciesReference species="Lip_MB" stoichiometry="1"/>
            </listOfProducts>
         </reaction>
         <reaction id="LPS_Synth_MB" name="LPS_Synth_MB" reversible="false">
            <listOfReactants>
               <speciesReference species="UDPGlc_MB" stoichiometry="0.46176"/>
               <speciesReference species="CDPEth_MB" stoichiometry="0.69118"/>
               <speciesReference species="OH_myr_ac_MB" stoichiometry="0.69118"/>
               <speciesReference species="C14_0_FS_MB" stoichiometry="0.69118"/>
               <speciesReference species="CMP_KDO_MB" stoichiometry="0.69118"/>
               <speciesReference species="NDPHep_MB" stoichiometry="0.69118"/>
               <speciesReference species="TDPGlcs_MB" stoichiometry="0.46176"/>
            </listOfReactants>
            <listOfProducts>
               <speciesReference species="LPS_MB" stoichiometry="1"/>
            </listOfProducts>
         </reaction>
         <reaction id="MeCoM_MB__Meth_MB" name="MeCoM_MB::Meth_MB" reversible="true">
            <listOfReactants>
               <speciesReference species="MeCoM_MB" stoichiometry="1"/>
               <speciesReference species="H2_MB" stoichiometry="1"/>
            </listOfReactants>
            <listOfProducts>
               <speciesReference species="Meth_MB" stoichiometry="1"/>
               <speciesReference species="Hout_MB" stoichiometry="4"/>
            </listOfProducts>
         </reaction>
         <reaction id="MTHF_Synth_MB" name="MTHF_Synth_MB" reversible="true">
            <listOfReactants>
               <speciesReference species="ATP_MB" stoichiometry="1"/>
               <speciesReference species="NADPH_MB" stoichiometry="1"/>
            </listOfReactants>
            <listOfProducts>
               <speciesReference species="MTHF_MB" stoichiometry="1"/>
            </listOfProducts>
         </reaction>
         <reaction id="NADHDehydro_MB" name="NADHDehydro_MB" reversible="true">
            <listOfReactants>
               <speciesReference species="NADH_MB" stoichiometry="1"/>
            </listOfReactants>
            <listOfProducts>
               <speciesReference species="H2_MB" stoichiometry="2"/>
            </listOfProducts>
         </reaction>
         <reaction id="Naout_MB__Hout_MB" name="Naout_MB::Hout_MB" reversible="true">
            <listOfReactants>
               <speciesReference species="Na_out_MB" stoichiometry="1"/>
            </listOfReactants>
            <listOfProducts>
               <speciesReference species="Hout_MB" stoichiometry="2"/>
            </listOfProducts>
         </reaction>
         <reaction id="NDPHep_Synth_MB" name="NDPHep_Synth_MB" reversible="false">
            <listOfReactants>
               <speciesReference species="G6P_MB" stoichiometry="1.5"/>
               <speciesReference species="ATP_MB" stoichiometry="1"/>
            </listOfReactants>
            <listOfProducts>
               <speciesReference species="NADPH_MB" stoichiometry="4"/>
               <speciesReference species="NDPHep_MB" stoichiometry="1"/>
            </listOfProducts>
         </reaction>
         <reaction id="OH_myr_ac_Synth_MB" name="OH_myr_ac_Synth_MB" reversible="false">
            <listOfReactants>
               <speciesReference species="AcCoA_MB" stoichiometry="7"/>
               <speciesReference species="ATP_MB" stoichiometry="6"/>
               <speciesReference species="NADPH_MB" stoichiometry="11"/>
            </listOfReactants>
            <listOfProducts>
               <speciesReference species="OH_myr_ac_MB" stoichiometry="1"/>
            </listOfProducts>
         </reaction>
         <reaction id="PepGly_Synth_MB" name="PepGly_Synth_MB" reversible="false">
            <listOfReactants>
               <speciesReference species="ATP_MB" stoichiometry="5.52"/>
               <speciesReference species="Ala_MB" stoichiometry="2.208"/>
               <speciesReference species="Glu_MB" stoichiometry="1.104"/>
               <speciesReference species="UDP_NAG_MB" stoichiometry="1.104"/>
               <speciesReference species="UDP_NAM_MB" stoichiometry="1.104"/>
               <speciesReference species="di_am_pim_MB" stoichiometry="1.104"/>
            </listOfReactants>
            <listOfProducts>
               <speciesReference species="PepGly_MB" stoichiometry="1"/>
            </listOfProducts>
         </reaction>
         <reaction id="MeOH_MB__MeCoM_MB" name="MeOH_MB::MeCoM_MB" reversible="false">
            <listOfReactants>
               <speciesReference species="MeOH_MB" stoichiometry="1"/>
            </listOfReactants>
            <listOfProducts>
               <speciesReference species="MeCoM_MB" stoichiometry="1"/>
            </listOfProducts>
         </reaction>
         <reaction id="PEP_MB__2PG_MB" name="PEP_MB::2PG_MB" reversible="true">
            <listOfReactants>
               <speciesReference species="PEP_MB" stoichiometry="1"/>
            </listOfReactants>
            <listOfProducts>
               <speciesReference species="2PG_MB" stoichiometry="1"/>
            </listOfProducts>
         </reaction>
         <reaction id="PEP_MB__OxA_MB" name="PEP_MB::OxA_MB" reversible="false">
            <listOfReactants>
               <speciesReference species="PEP_MB" stoichiometry="1"/>
               <speciesReference species="CO2_MB" stoichiometry="1"/>
            </listOfReactants>
            <listOfProducts>
               <speciesReference species="OxA_MB" stoichiometry="1"/>
            </listOfProducts>
         </reaction>
         <reaction id="PGlac_MB__PGluc_MB" name="PGlac_MB::PGluc_MB" reversible="false">
            <listOfReactants>
               <speciesReference species="PGlac_MB" stoichiometry="1"/>
            </listOfReactants>
            <listOfProducts>
               <speciesReference species="PGluc_MB" stoichiometry="1"/>
            </listOfProducts>
         </reaction>
         <reaction id="PGluc_MB__Rl5P_MB" name="PGluc_MB::Rl5P_MB" reversible="false">
            <listOfReactants>
               <speciesReference species="PGluc_MB" stoichiometry="1"/>
            </listOfReactants>
            <listOfProducts>
               <speciesReference species="Rl5P_MB" stoichiometry="1"/>
               <speciesReference species="NADPH_MB" stoichiometry="1"/>
               <speciesReference species="CO2_MB" stoichiometry="1"/>
            </listOfProducts>
         </reaction>
         <reaction id="Polyphos_Synth_MB" name="Polyphos_Synth_MB" reversible="false">
            <listOfReactants>
               <speciesReference species="ATP_MB" stoichiometry="12.66"/>
            </listOfReactants>
            <listOfProducts>
               <speciesReference species="Polyphos_MB" stoichiometry="1"/>
            </listOfProducts>
         </reaction>
         <reaction id="Prot_Synth_MB" name="Prot_Synth_MB" reversible="false">
            <listOfReactants>
               <speciesReference species="ATP_MB" stoichiometry="39.9455"/>
               <speciesReference species="Ala_MB" stoichiometry="0.88727"/>
               <speciesReference species="Cys_MB" stoichiometry="0.15818"/>
               <speciesReference species="Asp_MB" stoichiometry="0.41636"/>
               <speciesReference species="Glu_MB" stoichiometry="0.45455"/>
               <speciesReference species="Phe_MB" stoichiometry="0.32"/>
               <speciesReference species="Gly_MB" stoichiometry="1.0582"/>
               <speciesReference species="His_MB" stoichiometry="0.16364"/>
               <speciesReference species="Ile_MB" stoichiometry="0.50182"/>
               <speciesReference species="Lys_MB" stoichiometry="0.59273"/>
               <speciesReference species="Leu_MB" stoichiometry="0.77818"/>
               <speciesReference species="Met_MB" stoichiometry="0.26546"/>
               <speciesReference species="Asn_MB" stoichiometry="0.41636"/>
               <speciesReference species="Pro_MB" stoichiometry="0.38182"/>
               <speciesReference species="Gln_MB" stoichiometry="0.45455"/>
               <speciesReference species="Arg_MB" stoichiometry="0.51091"/>
               <speciesReference species="Ser_MB" stoichiometry="0.37273"/>
               <speciesReference species="Thr_MB" stoichiometry="0.43818"/>
               <speciesReference species="Val_MB" stoichiometry="0.73091"/>
               <speciesReference species="Trp_MB" stoichiometry="0.09818"/>
               <speciesReference species="Tyr_MB" stoichiometry="0.23818"/>
            </listOfReactants>
            <listOfProducts>
               <speciesReference species="Prot_MB" stoichiometry="1"/>
            </listOfProducts>
         </reaction>
         <reaction id="PRPP_Synth_MB" name="PRPP_Synth_MB" reversible="false">
            <listOfReactants>
               <speciesReference species="R5P_MB" stoichiometry="1"/>
               <speciesReference species="ATP_MB" stoichiometry="2"/>
            </listOfReactants>
            <listOfProducts>
               <speciesReference species="PRPP_MB" stoichiometry="1"/>
            </listOfProducts>
         </reaction>
         <reaction id="Pyr_MB__PEP_MB" name="Pyr_MB::PEP_MB" reversible="false">
            <listOfReactants>
               <speciesReference species="Pyr_MB" stoichiometry="1"/>
               <speciesReference species="ATP_MB" stoichiometry="1"/>
            </listOfReactants>
            <listOfProducts>
               <speciesReference species="PEP_MB" stoichiometry="1"/>
            </listOfProducts>
         </reaction>
         <reaction id="Rl5P_MB__R5P_MB" name="Rl5P_MB::R5P_MB" reversible="true">
            <listOfReactants>
               <speciesReference species="Rl5P_MB" stoichiometry="1"/>
            </listOfReactants>
            <listOfProducts>
               <speciesReference species="R5P_MB" stoichiometry="1"/>
            </listOfProducts>
         </reaction>
         <reaction id="RNA_Synth_MB" name="RNA_Synth_MB" reversible="false">
            <listOfReactants>
               <speciesReference species="ATP_MB" stoichiometry="1.2488"/>
               <speciesReference species="rATP_MB" stoichiometry="0.80488"/>
               <speciesReference species="rGTP_MB" stoichiometry="0.99024"/>
               <speciesReference species="rCTP_MB" stoichiometry="0.61436"/>
               <speciesReference species="rUTP_MB" stoichiometry="0.66341"/>
            </listOfReactants>
            <listOfProducts>
               <speciesReference species="RNA_MB" stoichiometry="1"/>
            </listOfProducts>
         </reaction>
         <reaction id="T3P_MB__F16P_MB" name="T3P_MB::F16P_MB" reversible="true">
            <listOfReactants>
               <speciesReference species="DHAP_MB" stoichiometry="1"/>
               <speciesReference species="G3P_MB" stoichiometry="1"/>
            </listOfReactants>
            <listOfProducts>
               <speciesReference species="F16P_MB" stoichiometry="1"/>
            </listOfProducts>
         </reaction>
         <reaction id="TDPGlcs_Synth_MB" name="TDPGlcs_Synth_MB" reversible="false">
            <listOfReactants>
               <speciesReference species="F6P_MB" stoichiometry="1"/>
               <speciesReference species="ATP_MB" stoichiometry="2"/>
               <speciesReference species="N_MB" stoichiometry="1"/>
            </listOfReactants>
            <listOfProducts>
               <speciesReference species="TDPGlcs_MB" stoichiometry="1"/>
            </listOfProducts>
         </reaction>
         <reaction id="TransHydro_MB" name="TransHydro_MB" reversible="true">
            <listOfReactants>
               <speciesReference species="NADH_MB" stoichiometry="1"/>
               <speciesReference species="H_ex_MB" stoichiometry="1"/>
            </listOfReactants>
            <listOfProducts>
               <speciesReference species="NADPH_MB" stoichiometry="1"/>
            </listOfProducts>
         </reaction>
         <reaction id="UDPGlc_Synth_MB" name="UDPGlc_Synth_MB" reversible="false">
            <listOfReactants>
               <speciesReference species="G6P_MB" stoichiometry="1"/>
               <speciesReference species="ATP_MB" stoichiometry="1"/>
            </listOfReactants>
            <listOfProducts>
               <speciesReference species="UDPGlc_MB" stoichiometry="1"/>
            </listOfProducts>
         </reaction>
         <reaction id="UDP_NAG_Synth_MB" name="UDP_NAG_Synth_MB" reversible="false">
            <listOfReactants>
               <speciesReference species="F6P_MB" stoichiometry="1"/>
               <speciesReference species="AcCoA_MB" stoichiometry="1"/>
               <speciesReference species="ATP_MB" stoichiometry="1"/>
               <speciesReference species="Gln_MB" stoichiometry="1"/>
            </listOfReactants>
            <listOfProducts>
               <speciesReference species="Glu_MB" stoichiometry="1"/>
               <speciesReference species="UDP_NAG_MB" stoichiometry="1"/>
            </listOfProducts>
         </reaction>
         <reaction id="UDP_NAM_Synth_MB" name="UDP_NAM_Synth_MB" reversible="false">
            <listOfReactants>
               <speciesReference species="PEP_MB" stoichiometry="1"/>
               <speciesReference species="NADPH_MB" stoichiometry="1"/>
               <speciesReference species="UDP_NAG_MB" stoichiometry="1"/>
            </listOfReactants>
            <listOfProducts>
               <speciesReference species="UDP_NAM_MB" stoichiometry="1"/>
            </listOfProducts>
         </reaction>
         <reaction id="ATPdrain_MB" name="ATPdrain_MB" reversible="false">
            <listOfReactants>
               <speciesReference species="ATP_MB" stoichiometry="1"/>
            </listOfReactants>
         </reaction>
         <reaction id="BM_Synth_MB" name="BM_Synth_MB" reversible="false">
            <listOfReactants>
               <speciesReference species="Lip_MB" stoichiometry="0.1"/>
               <speciesReference species="LPS_MB" stoichiometry="0.015"/>
               <speciesReference species="PepGly_MB" stoichiometry="0.015"/>
               <speciesReference species="Prot_MB" stoichiometry="0.64"/>
               <speciesReference species="RNA_MB" stoichiometry="0.185"/>
               <speciesReference species="DNA_MB" stoichiometry="0.03"/>
               <speciesReference species="Glyc_MB" stoichiometry="0.015"/>
            </listOfReactants>
            <listOfProducts>
               <speciesReference species="BM_MB" stoichiometry="1"/>
            </listOfProducts>
         </reaction>
         <reaction id="mue_MB" name="mue_MB" reversible="false">
            <listOfReactants>
               <speciesReference species="BM_MB" stoichiometry="1"/>
            </listOfReactants>
         </reaction>
         <reaction id="CO2_in_MB" name="CO2_in_MB" reversible="false">
            <listOfProducts>
               <speciesReference species="CO2_MB" stoichiometry="1"/>
            </listOfProducts>
         </reaction>
         <reaction id="MeOH_in_MB" name="MeOH_in_MB" reversible="false">
            <listOfProducts>
               <speciesReference species="MeOH_MB" stoichiometry="1"/>
            </listOfProducts>
         </reaction>
         <reaction id="Ac_in_MB" name="Ac_in_MB" reversible="false">
            <listOfProducts>
               <speciesReference species="Ac_MB" stoichiometry="1"/>
            </listOfProducts>
         </reaction>
         <reaction id="CO2_out_MB" name="CO2_out_MB" reversible="false">
            <listOfReactants>
               <speciesReference species="CO2_MB" stoichiometry="1"/>
            </listOfReactants>
         </reaction>
         <reaction id="H2_out_MB" name="H2_out_MB" reversible="false">
            <listOfReactants>
               <speciesReference species="H2_MB" stoichiometry="1"/>
            </listOfReactants>
         </reaction>
         <reaction id="H2_in_MB" name="H2_in_MB" reversible="false">
            <listOfProducts>
               <speciesReference species="H2_MB" stoichiometry="1"/>
            </listOfProducts>
         </reaction>
         <reaction id="Meth_out_MB" name="Meth_out_MB" reversible="false">
            <listOfReactants>
               <speciesReference species="Meth_MB" stoichiometry="1"/>
            </listOfReactants>
         </reaction>
         <reaction id="N_up_MB" name="N_up_MB" reversible="false">
            <listOfProducts>
               <speciesReference species="N_MB" stoichiometry="1"/>
            </listOfProducts>
         </reaction>
         <reaction id="S_up_MB" name="S_up_MB" reversible="true">
            <listOfReactants>
               <speciesReference species="ATP_MB" stoichiometry="4"/>
            </listOfReactants>
            <listOfProducts>
               <speciesReference species="S_MB" stoichiometry="1"/>
            </listOfProducts>
         </reaction>
      </listOfReactions>
   </model>
</sbml>
