# Supplementary material for: Predicting compositions of microbial communities from stoichiometric models with applications for the biogas process
Source: Biotechnol Biofuels. 2016 Jan 22;9:17. doi: 10.1186/s13068-016-0429-x (PMC4724120; doi:10.1186/s13068-016-0429-x)
Supplement: Supplementary file 5 — 10.1186/s13068-016-0429-x Model of M. maripaludis in SBML format. [file 13068_2016_429_MOESM5_ESM.xml]

<?xml version="1.0" encoding="UTF-8"?>
<sbml level="2" version="1" xmlns="http://www.sbml.org/sbml/level2">
   <model id="CNA_MT_unspez" name="MT_unspez">
      <listOfCompartments>
         <compartment id="Internal_Species"/>
      </listOfCompartments>
      <listOfSpecies>
         <species id="CHOMFR_MM" name="Formylmethanofuran_Methanococcus_maripaludis" boundaryCondition="false" compartment="Internal_Species"/>
         <species id="5CHOMPT_MM" name="5-Formyl-tetrahydromethanopterin_Methanococcus_maripaludis" boundaryCondition="false" compartment="Internal_Species"/>
         <species id="CHH4MPT_MM" name="5,10methenyltetrahydromethanopterin_Methanococcus_maripaludis" boundaryCondition="false" compartment="Internal_Species"/>
         <species id="CH2H4MPT_MM" name="5,10methylenetetrahydromethanopterin_Methanococcus_maripaludis" boundaryCondition="false" compartment="Internal_Species"/>
         <species id="CH3H4MPT_MM" name="5methyltetrahydromethanopterin_Methanococcus_maripaludis" boundaryCondition="false" compartment="Internal_Species"/>
         <species id="MeCoM_MM" name="Methyl_CoenzymM_Methanococcus_maripaludis" boundaryCondition="false" compartment="Internal_Species"/>
         <species id="Naout_MM" name="Natrium_Ionen_extraplasmatic_Methanococcus_maripaludis" boundaryCondition="false" compartment="Internal_Species"/>
         <species id="G6P_MM" name="Glucose-6-Phosphate_Methanococcus_maripaludis" boundaryCondition="false" compartment="Internal_Species"/>
         <species id="F6P_MM" name="Fructose-6-Phosphate_Methanococcus_maripaludis" boundaryCondition="false" compartment="Internal_Species"/>
         <species id="F16P_MM" name="Fructose-1,6-bisphosphate_Methanococcus_maripaludis" boundaryCondition="false" compartment="Internal_Species"/>
         <species id="DHAP_MM" name="Dihydroxyaceton-phosphate_Methanococcus_maripaludis" boundaryCondition="false" compartment="Internal_Species"/>
         <species id="Glyc3P_MM" name="Glycerol_3_phosphate_Methanococcus_maripaludis" boundaryCondition="false" compartment="Internal_Species"/>
         <species id="G3P_MM" name="Glyceraldehyde-3-phosphate_Methanococcus_maripaludis" boundaryCondition="false" compartment="Internal_Species"/>
         <species id="DPG_MM" name="Diphosphoglycerate_Methanococcus_maripaludis" boundaryCondition="false" compartment="Internal_Species"/>
         <species id="3PG_MM" name="3-Phosphoglycerate_Methanococcus_maripaludis" boundaryCondition="false" compartment="Internal_Species"/>
         <species id="2PG_MM" name="2-Phosphoglycerate_Methanococcus_maripaludis" boundaryCondition="false" compartment="Internal_Species"/>
         <species id="PEP_MM" name="Phosphoenolpyruvate_Methanococcus_maripaludis" boundaryCondition="false" compartment="Internal_Species"/>
         <species id="Pyr_MM" name="Pyruvate_Methanococcus_maripaludis" boundaryCondition="false" compartment="Internal_Species"/>
         <species id="AcCoA_MM" name="Acetyl_CoA_Methanococcus_maripaludis" boundaryCondition="false" compartment="Internal_Species"/>
         <species id="alKG_MM" name="alpha-Ketoglutarate(=Oxoglutarate)_Methanococcus_maripaludis" boundaryCondition="false" compartment="Internal_Species"/>
         <species id="SuccCoA_MM" name="Succinyl-Coenzym-A_Methanococcus_maripaludis" boundaryCondition="false" compartment="Internal_Species"/>
         <species id="Succ_MM" name="Succinate_Methanococcus_maripaludis" boundaryCondition="false" compartment="Internal_Species"/>
         <species id="Fum_MM" name="Fumarate_Methanococcus_maripaludis" boundaryCondition="false" compartment="Internal_Species"/>
         <species id="Mal_MM" name="Malate_Methanococcus_maripaludis" boundaryCondition="false" compartment="Internal_Species"/>
         <species id="OxA_MM" name="Oxalacetate_Methanococcus_maripaludis" boundaryCondition="false" compartment="Internal_Species"/>
         <species id="R5P_MM" name="Ribose-5-Phosphate_Methanococcus_maripaludis" boundaryCondition="false" compartment="Internal_Species"/>
         <species id="Rl5P_MM" name="Ribulose-5-Phosphate_Methanococcus_maripaludis" boundaryCondition="false" compartment="Internal_Species"/>
         <species id="E4P_MM" name="Erythrose-4-Phosphate_Methanococcus_maripaludis" boundaryCondition="false" compartment="Internal_Species"/>
         <species id="X5P_MM" name="Xylolose-5-Phosphate_Methanococcus_maripaludis" boundaryCondition="false" compartment="Internal_Species"/>
         <species id="S7P_MM" name="Seduheptulose-7-Phosphate_Methanococcus_maripaludis" boundaryCondition="false" compartment="Internal_Species"/>
         <species id="ATP_MM" name="Adenosintriphosphate_Methanococcus_maripaludis" boundaryCondition="false" compartment="Internal_Species"/>
         <species id="NADH_MM" name="NADH_Methanococcus_maripaludis" boundaryCondition="false" compartment="Internal_Species"/>
         <species id="NADPH_MM" name="NADPH_Methanococcus_maripaludis" boundaryCondition="false" compartment="Internal_Species"/>
         <species id="QuiH2_MM" name="Ubichinon_red_Methanococcus_maripaludis" boundaryCondition="false" compartment="Internal_Species"/>
         <species id="H_ex_MM" name="extraplasmatic_protons_Methanococcus_maripaludis" boundaryCondition="false" compartment="Internal_Species"/>
         <species id="AcP_MM" name="Acetyl-Phosphate_Methanococcus_maripaludis" boundaryCondition="false" compartment="Internal_Species"/>
         <species id="Chor_MM" name="Chorismat_Methanococcus_maripaludis" boundaryCondition="false" compartment="Internal_Species"/>
         <species id="PRPP_MM" name="_5-Phosphoribosyl-1-Pyrophosphate_Methanococcus_maripaludis" boundaryCondition="false" compartment="Internal_Species"/>
         <species id="MTHF_MM" name="_5_10_Methylen-Tetrahydrofolat_Methanococcus_maripaludis" boundaryCondition="false" compartment="Internal_Species"/>
         <species id="Ala_MM" name="Alanin_Methanococcus_maripaludis" boundaryCondition="false" compartment="Internal_Species"/>
         <species id="Cys_MM" name="Cystein_Methanococcus_maripaludis" boundaryCondition="false" compartment="Internal_Species"/>
         <species id="Asp_MM" name="Aspartate_Methanococcus_maripaludis" boundaryCondition="false" compartment="Internal_Species"/>
         <species id="Glu_MM" name="Glutamate_Methanococcus_maripaludis" boundaryCondition="false" compartment="Internal_Species"/>
         <species id="Phe_MM" name="Phenylalanin_Methanococcus_maripaludis" boundaryCondition="false" compartment="Internal_Species"/>
         <species id="Gly_MM" name="Glycin_Methanococcus_maripaludis" boundaryCondition="false" compartment="Internal_Species"/>
         <species id="His_MM" name="Histidin_Methanococcus_maripaludis" boundaryCondition="false" compartment="Internal_Species"/>
         <species id="Ile_MM" name="Isoleucin_Methanococcus_maripaludis" boundaryCondition="false" compartment="Internal_Species"/>
         <species id="Lys_MM" name="Lysin_Methanococcus_maripaludis" boundaryCondition="false" compartment="Internal_Species"/>
         <species id="Leu_MM" name="Leucin_Methanococcus_maripaludis" boundaryCondition="false" compartment="Internal_Species"/>
         <species id="Met_MM" name="Methionin_Methanococcus_maripaludis" boundaryCondition="false" compartment="Internal_Species"/>
         <species id="Asn_MM" name="Asparagin_Methanococcus_maripaludis" boundaryCondition="false" compartment="Internal_Species"/>
         <species id="Pro_MM" name="Prolin_Methanococcus_maripaludis" boundaryCondition="false" compartment="Internal_Species"/>
         <species id="Gln_MM" name="Glutamin_Methanococcus_maripaludis" boundaryCondition="false" compartment="Internal_Species"/>
         <species id="Arg_MM" name="Arginin_Methanococcus_maripaludis" boundaryCondition="false" compartment="Internal_Species"/>
         <species id="Ser_MM" name="Serin_Methanococcus_maripaludis" boundaryCondition="false" compartment="Internal_Species"/>
         <species id="Thr_MM" name="Threonin_Methanococcus_maripaludis" boundaryCondition="false" compartment="Internal_Species"/>
         <species id="Val_MM" name="Valin_Methanococcus_maripaludis" boundaryCondition="false" compartment="Internal_Species"/>
         <species id="Trp_MM" name="Tryptophan_Methanococcus_maripaludis" boundaryCondition="false" compartment="Internal_Species"/>
         <species id="Tyr_MM" name="Tyrosin_Methanococcus_maripaludis" boundaryCondition="false" compartment="Internal_Species"/>
         <species id="rATP_MM" name="ATP_for_RNA_Synth_Methanococcus_maripaludis" boundaryCondition="false" compartment="Internal_Species"/>
         <species id="rGTP_MM" name="GTP_for_RNA_Synth_Methanococcus_maripaludis" boundaryCondition="false" compartment="Internal_Species"/>
         <species id="rCTP_MM" name="CTP_for_RNA_Synth_Methanococcus_maripaludis" boundaryCondition="false" compartment="Internal_Species"/>
         <species id="rUTP_MM" name="UTP_for_RNA_Synth_Methanococcus_maripaludis" boundaryCondition="false" compartment="Internal_Species"/>
         <species id="dATP_MM" name="ATP_for_DNA_Synth_Methanococcus_maripaludis" boundaryCondition="false" compartment="Internal_Species"/>
         <species id="dGTP_MM" name="GTP_for_DNA_Synth_Methanococcus_maripaludis" boundaryCondition="false" compartment="Internal_Species"/>
         <species id="dCTP_MM" name="CTP_for_DNA_Synth_Methanococcus_maripaludis" boundaryCondition="false" compartment="Internal_Species"/>
         <species id="dTTP_MM" name="TTP_for_DNA_Synth_Methanococcus_maripaludis" boundaryCondition="false" compartment="Internal_Species"/>
         <species id="avg_FS_MM" name="av_fatty_acid_Methanococcus_maripaludis" boundaryCondition="false" compartment="Internal_Species"/>
         <species id="UDPGlc_MM" name="UDP_glucose_Methanococcus_maripaludis" boundaryCondition="false" compartment="Internal_Species"/>
         <species id="CDPEth_MM" name="CDP_ethanolamine_Methanococcus_maripaludis" boundaryCondition="false" compartment="Internal_Species"/>
         <species id="OH_myr_ac_MM" name="OH_myristic_Acid_Methanococcus_maripaludis" boundaryCondition="false" compartment="Internal_Species"/>
         <species id="C14_0_FS_MM" name="C_14:0_Fatty_acid_Methanococcus_maripaludis" boundaryCondition="false" compartment="Internal_Species"/>
         <species id="CMP_KDO_MM" name="CMP_KDO_Methanococcus_maripaludis" boundaryCondition="false" compartment="Internal_Species"/>
         <species id="NDPHep_MM" name="NDP_Heptose_Methanococcus_maripaludis" boundaryCondition="false" compartment="Internal_Species"/>
         <species id="TDPGlcs_MM" name="TDP_glucosamine_Methanococcus_maripaludis" boundaryCondition="false" compartment="Internal_Species"/>
         <species id="UDP_NAG_MM" name="UDP_acetylglucosamine_Methanococcus_maripaludis" boundaryCondition="false" compartment="Internal_Species"/>
         <species id="UDP_NAM_MM" name="UDP_N_acetylmuramic_acid_Methanococcus_maripaludis" boundaryCondition="false" compartment="Internal_Species"/>
         <species id="di_am_pim_MM" name="Diaminopimelate_Methanococcus_maripaludis" boundaryCondition="false" compartment="Internal_Species"/>
         <species id="ADPGlc_MM" name="Glycogen_Monomere_Methanococcus_maripaludis" boundaryCondition="false" compartment="Internal_Species"/>
         <species id="Lip_MM" name="Lipids_Methanococcus_maripaludis" boundaryCondition="false" compartment="Internal_Species"/>
         <species id="LPS_MM" name="Lipopolysacharids_Methanococcus_maripaludis" boundaryCondition="false" compartment="Internal_Species"/>
         <species id="PepGly_MM" name="Peptidoglykane_Methanococcus_maripaludis" boundaryCondition="false" compartment="Internal_Species"/>
         <species id="Glyco_MM" name="Glycogen_Methanococcus_maripaludis" boundaryCondition="false" compartment="Internal_Species"/>
         <species id="Prot_MM" name="Proteins_Methanococcus_maripaludis" boundaryCondition="false" compartment="Internal_Species"/>
         <species id="RNA_MM" name="RNA_Methanococcus_maripaludis" boundaryCondition="false" compartment="Internal_Species"/>
         <species id="DNA_MM" name="DNA_Methanococcus_maripaludis" boundaryCondition="false" compartment="Internal_Species"/>
         <species id="Polyphos_MM" name="Polyphosphate_Methanococcus_maripaludis" boundaryCondition="false" compartment="Internal_Species"/>
         <species id="BM_MM" name="Biomass_Methanococcus_maripaludis" boundaryCondition="false" compartment="Internal_Species"/>
         <species id="Form_MM" name="Formate_Methanococcus_maripaludis" boundaryCondition="false" compartment="Internal_Species"/>
         <species id="H2_MM" name="Hydrogen_Methanococcus_maripaludis" boundaryCondition="false" compartment="Internal_Species"/>
         <species id="CO2_MM" name="Carbon_dioxide_Methanococcus_maripaludis" boundaryCondition="false" compartment="Internal_Species"/>
         <species id="N_MM" name="Nitrogen(NH4)_Methanococcus_maripaludis" boundaryCondition="false" compartment="Internal_Species"/>
         <species id="S_MM" name="Sulfur(SO4)_Methanococcus_maripaludis" boundaryCondition="false" compartment="Internal_Species"/>
         <species id="Ac_MM" name="Acetate_Methanococcus_maripaludis" boundaryCondition="false" compartment="Internal_Species"/>
         <species id="Meth_MM" name="Methane_Methanococcus_maripaludis" boundaryCondition="false" compartment="Internal_Species"/>
      </listOfSpecies>
      <listOfReactions>
         <reaction id="Ala_Synth_MM" name="Ala_Synth_MM" reversible="false">
            <listOfReactants>
               <speciesReference species="Pyr_MM" stoichiometry="1"/>
               <speciesReference species="Glu_MM" stoichiometry="1"/>
            </listOfReactants>
            <listOfProducts>
               <speciesReference species="alKG_MM" stoichiometry="1"/>
               <speciesReference species="Ala_MM" stoichiometry="1"/>
            </listOfProducts>
         </reaction>
         <reaction id="Arg_Synth_MM" name="Arg_Synth_MM" reversible="false">
            <listOfReactants>
               <speciesReference species="AcCoA_MM" stoichiometry="1"/>
               <speciesReference species="ATP_MM" stoichiometry="4"/>
               <speciesReference species="NADPH_MM" stoichiometry="1"/>
               <speciesReference species="Asp_MM" stoichiometry="1"/>
               <speciesReference species="Glu_MM" stoichiometry="2"/>
               <speciesReference species="CO2_MM" stoichiometry="1"/>
               <speciesReference species="N_MM" stoichiometry="1"/>
            </listOfReactants>
            <listOfProducts>
               <speciesReference species="alKG_MM" stoichiometry="1"/>
               <speciesReference species="Fum_MM" stoichiometry="1"/>
               <speciesReference species="Arg_MM" stoichiometry="1"/>
               <speciesReference species="Ac_MM" stoichiometry="1"/>
            </listOfProducts>
         </reaction>
         <reaction id="Asn_Synth_MM" name="Asn_Synth_MM" reversible="false">
            <listOfReactants>
               <speciesReference species="ATP_MM" stoichiometry="2"/>
               <speciesReference species="Asp_MM" stoichiometry="1"/>
               <speciesReference species="N_MM" stoichiometry="1"/>
            </listOfReactants>
            <listOfProducts>
               <speciesReference species="Asn_MM" stoichiometry="1"/>
            </listOfProducts>
         </reaction>
         <reaction id="Asp_synth_MM" name="Asp_synth_MM" reversible="false">
            <listOfReactants>
               <speciesReference species="OxA_MM" stoichiometry="1"/>
               <speciesReference species="Glu_MM" stoichiometry="1"/>
            </listOfReactants>
            <listOfProducts>
               <speciesReference species="alKG_MM" stoichiometry="1"/>
               <speciesReference species="Asp_MM" stoichiometry="1"/>
            </listOfProducts>
         </reaction>
         <reaction id="Cys_Synth_MM" name="Cys_Synth_MM" reversible="false">
            <listOfReactants>
               <speciesReference species="AcCoA_MM" stoichiometry="1"/>
               <speciesReference species="Ser_MM" stoichiometry="1"/>
               <speciesReference species="S_MM" stoichiometry="1"/>
            </listOfReactants>
            <listOfProducts>
               <speciesReference species="Cys_MM" stoichiometry="1"/>
               <speciesReference species="Ac_MM" stoichiometry="1"/>
            </listOfProducts>
         </reaction>
         <reaction id="Gln_Synth_MM" name="Gln_Synth_MM" reversible="false">
            <listOfReactants>
               <speciesReference species="ATP_MM" stoichiometry="1"/>
               <speciesReference species="Glu_MM" stoichiometry="1"/>
               <speciesReference species="N_MM" stoichiometry="1"/>
            </listOfReactants>
            <listOfProducts>
               <speciesReference species="Gln_MM" stoichiometry="1"/>
            </listOfProducts>
         </reaction>
         <reaction id="Glu_synth_MM" name="Glu_synth_MM" reversible="false">
            <listOfReactants>
               <speciesReference species="alKG_MM" stoichiometry="1"/>
               <speciesReference species="NADPH_MM" stoichiometry="1"/>
               <speciesReference species="N_MM" stoichiometry="1"/>
            </listOfReactants>
            <listOfProducts>
               <speciesReference species="Glu_MM" stoichiometry="1"/>
            </listOfProducts>
         </reaction>
         <reaction id="Gly_Synth_MM" name="Gly_Synth_MM" reversible="false">
            <listOfReactants>
               <speciesReference species="Ser_MM" stoichiometry="1"/>
            </listOfReactants>
            <listOfProducts>
               <speciesReference species="MTHF_MM" stoichiometry="1"/>
               <speciesReference species="Gly_MM" stoichiometry="1"/>
            </listOfProducts>
         </reaction>
         <reaction id="His_Synth_MM" name="His_Synth_MM" reversible="false">
            <listOfReactants>
               <speciesReference species="ATP_MM" stoichiometry="1"/>
               <speciesReference species="PRPP_MM" stoichiometry="1"/>
               <speciesReference species="Gln_MM" stoichiometry="1"/>
            </listOfReactants>
            <listOfProducts>
               <speciesReference species="alKG_MM" stoichiometry="1"/>
               <speciesReference species="NADH_MM" stoichiometry="2"/>
               <speciesReference species="His_MM" stoichiometry="1"/>
            </listOfProducts>
         </reaction>
         <reaction id="Ile_Synth_MM" name="Ile_Synth_MM" reversible="false">
            <listOfReactants>
               <speciesReference species="Pyr_MM" stoichiometry="1"/>
               <speciesReference species="NADPH_MM" stoichiometry="1"/>
               <speciesReference species="Glu_MM" stoichiometry="1"/>
               <speciesReference species="Thr_MM" stoichiometry="1"/>
            </listOfReactants>
            <listOfProducts>
               <speciesReference species="alKG_MM" stoichiometry="1"/>
               <speciesReference species="Ile_MM" stoichiometry="1"/>
               <speciesReference species="CO2_MM" stoichiometry="1"/>
               <speciesReference species="N_MM" stoichiometry="1"/>
            </listOfProducts>
         </reaction>
         <reaction id="Leu_Synth_MM" name="Leu_Synth_MM" reversible="false">
            <listOfReactants>
               <speciesReference species="Pyr_MM" stoichiometry="2"/>
               <speciesReference species="AcCoA_MM" stoichiometry="1"/>
               <speciesReference species="NADPH_MM" stoichiometry="1"/>
               <speciesReference species="Glu_MM" stoichiometry="1"/>
            </listOfReactants>
            <listOfProducts>
               <speciesReference species="alKG_MM" stoichiometry="1"/>
               <speciesReference species="NADH_MM" stoichiometry="1"/>
               <speciesReference species="Leu_MM" stoichiometry="1"/>
               <speciesReference species="CO2_MM" stoichiometry="2"/>
            </listOfProducts>
         </reaction>
         <reaction id="Lys_Synth_MM" name="Lys_Synth_MM" reversible="false">
            <listOfReactants>
               <speciesReference species="di_am_pim_MM" stoichiometry="1"/>
            </listOfReactants>
            <listOfProducts>
               <speciesReference species="Lys_MM" stoichiometry="1"/>
               <speciesReference species="CO2_MM" stoichiometry="1"/>
            </listOfProducts>
         </reaction>
         <reaction id="Met_Synth_MM" name="Met_Synth_MM" reversible="false">
            <listOfReactants>
               <speciesReference species="SuccCoA_MM" stoichiometry="1"/>
               <speciesReference species="ATP_MM" stoichiometry="1"/>
               <speciesReference species="NADPH_MM" stoichiometry="2"/>
               <speciesReference species="MTHF_MM" stoichiometry="1"/>
               <speciesReference species="Cys_MM" stoichiometry="1"/>
               <speciesReference species="Asp_MM" stoichiometry="1"/>
            </listOfReactants>
            <listOfProducts>
               <speciesReference species="Pyr_MM" stoichiometry="1"/>
               <speciesReference species="Succ_MM" stoichiometry="1"/>
               <speciesReference species="Met_MM" stoichiometry="1"/>
               <speciesReference species="N_MM" stoichiometry="1"/>
            </listOfProducts>
         </reaction>
         <reaction id="Phe_Synth_MM" name="Phe_Synth_MM" reversible="false">
            <listOfReactants>
               <speciesReference species="Chor_MM" stoichiometry="1"/>
               <speciesReference species="Glu_MM" stoichiometry="1"/>
            </listOfReactants>
            <listOfProducts>
               <speciesReference species="alKG_MM" stoichiometry="1"/>
               <speciesReference species="Phe_MM" stoichiometry="1"/>
               <speciesReference species="CO2_MM" stoichiometry="1"/>
            </listOfProducts>
         </reaction>
         <reaction id="Pro_Synth_MM" name="Pro_Synth_MM" reversible="false">
            <listOfReactants>
               <speciesReference species="ATP_MM" stoichiometry="1"/>
               <speciesReference species="NADPH_MM" stoichiometry="2"/>
               <speciesReference species="Glu_MM" stoichiometry="1"/>
            </listOfReactants>
            <listOfProducts>
               <speciesReference species="Pro_MM" stoichiometry="1"/>
            </listOfProducts>
         </reaction>
         <reaction id="Ser_Synth_MM" name="Ser_Synth_MM" reversible="false">
            <listOfReactants>
               <speciesReference species="3PG_MM" stoichiometry="1"/>
               <speciesReference species="Glu_MM" stoichiometry="1"/>
            </listOfReactants>
            <listOfProducts>
               <speciesReference species="alKG_MM" stoichiometry="1"/>
               <speciesReference species="NADH_MM" stoichiometry="1"/>
               <speciesReference species="Ser_MM" stoichiometry="1"/>
            </listOfProducts>
         </reaction>
         <reaction id="Thr_Synth_MM" name="Thr_Synth_MM" reversible="false">
            <listOfReactants>
               <speciesReference species="ATP_MM" stoichiometry="2"/>
               <speciesReference species="NADPH_MM" stoichiometry="2"/>
               <speciesReference species="Asp_MM" stoichiometry="1"/>
            </listOfReactants>
            <listOfProducts>
               <speciesReference species="Thr_MM" stoichiometry="1"/>
            </listOfProducts>
         </reaction>
         <reaction id="Trp_Synth_MM" name="Trp_Synth_MM" reversible="false">
            <listOfReactants>
               <speciesReference species="Chor_MM" stoichiometry="1"/>
               <speciesReference species="PRPP_MM" stoichiometry="1"/>
               <speciesReference species="Gln_MM" stoichiometry="1"/>
               <speciesReference species="Ser_MM" stoichiometry="1"/>
            </listOfReactants>
            <listOfProducts>
               <speciesReference species="G3P_MM" stoichiometry="1"/>
               <speciesReference species="Pyr_MM" stoichiometry="1"/>
               <speciesReference species="Glu_MM" stoichiometry="1"/>
               <speciesReference species="Trp_MM" stoichiometry="1"/>
               <speciesReference species="CO2_MM" stoichiometry="1"/>
            </listOfProducts>
         </reaction>
         <reaction id="Tyr_Synth_MM" name="Tyr_Synth_MM" reversible="false">
            <listOfReactants>
               <speciesReference species="Chor_MM" stoichiometry="1"/>
               <speciesReference species="Glu_MM" stoichiometry="1"/>
            </listOfReactants>
            <listOfProducts>
               <speciesReference species="alKG_MM" stoichiometry="1"/>
               <speciesReference species="NADH_MM" stoichiometry="1"/>
               <speciesReference species="Tyr_MM" stoichiometry="1"/>
               <speciesReference species="CO2_MM" stoichiometry="1"/>
            </listOfProducts>
         </reaction>
         <reaction id="Val_Synth_MM" name="Val_Synth_MM" reversible="false">
            <listOfReactants>
               <speciesReference species="Pyr_MM" stoichiometry="2"/>
               <speciesReference species="NADPH_MM" stoichiometry="1"/>
               <speciesReference species="Glu_MM" stoichiometry="1"/>
            </listOfReactants>
            <listOfProducts>
               <speciesReference species="alKG_MM" stoichiometry="1"/>
               <speciesReference species="Val_MM" stoichiometry="1"/>
               <speciesReference species="CO2_MM" stoichiometry="1"/>
            </listOfProducts>
         </reaction>
         <reaction id="rATP_Synth_MM" name="rATP_Synth_MM" reversible="false">
            <listOfReactants>
               <speciesReference species="ATP_MM" stoichiometry="5"/>
               <speciesReference species="PRPP_MM" stoichiometry="1"/>
               <speciesReference species="MTHF_MM" stoichiometry="2"/>
               <speciesReference species="Asp_MM" stoichiometry="2"/>
               <speciesReference species="Gly_MM" stoichiometry="1"/>
               <speciesReference species="Gln_MM" stoichiometry="2"/>
               <speciesReference species="CO2_MM" stoichiometry="1"/>
            </listOfReactants>
            <listOfProducts>
               <speciesReference species="Fum_MM" stoichiometry="2"/>
               <speciesReference species="NADPH_MM" stoichiometry="1"/>
               <speciesReference species="Glu_MM" stoichiometry="2"/>
               <speciesReference species="rATP_MM" stoichiometry="1"/>
            </listOfProducts>
         </reaction>
         <reaction id="rGTP_Synth_MM" name="rGTP_Synth_MM" reversible="false">
            <listOfReactants>
               <speciesReference species="ATP_MM" stoichiometry="6"/>
               <speciesReference species="PRPP_MM" stoichiometry="1"/>
               <speciesReference species="MTHF_MM" stoichiometry="2"/>
               <speciesReference species="Asp_MM" stoichiometry="1"/>
               <speciesReference species="Gly_MM" stoichiometry="1"/>
               <speciesReference species="Gln_MM" stoichiometry="3"/>
               <speciesReference species="CO2_MM" stoichiometry="1"/>
            </listOfReactants>
            <listOfProducts>
               <speciesReference species="Fum_MM" stoichiometry="2"/>
               <speciesReference species="NADH_MM" stoichiometry="1"/>
               <speciesReference species="NADPH_MM" stoichiometry="1"/>
               <speciesReference species="Glu_MM" stoichiometry="3"/>
               <speciesReference species="rGTP_MM" stoichiometry="1"/>
            </listOfProducts>
         </reaction>
         <reaction id="rCTP_Synth_MM" name="rCTP_Synth_MM" reversible="false">
            <listOfReactants>
               <speciesReference species="ATP_MM" stoichiometry="1"/>
               <speciesReference species="Gln_MM" stoichiometry="1"/>
               <speciesReference species="rUTP_MM" stoichiometry="1"/>
            </listOfReactants>
            <listOfProducts>
               <speciesReference species="Glu_MM" stoichiometry="1"/>
               <speciesReference species="rCTP_MM" stoichiometry="1"/>
            </listOfProducts>
         </reaction>
         <reaction id="rUTP_Synth_MM" name="rUTP_Synth_MM" reversible="false">
            <listOfReactants>
               <speciesReference species="ATP_MM" stoichiometry="4"/>
               <speciesReference species="PRPP_MM" stoichiometry="1"/>
               <speciesReference species="Asp_MM" stoichiometry="1"/>
               <speciesReference species="N_MM" stoichiometry="1"/>
            </listOfReactants>
            <listOfProducts>
               <speciesReference species="NADH_MM" stoichiometry="1"/>
               <speciesReference species="rUTP_MM" stoichiometry="1"/>
            </listOfProducts>
         </reaction>
         <reaction id="dATP_Synth_MM" name="dATP_Synth_MM" reversible="false">
            <listOfReactants>
               <speciesReference species="NADPH_MM" stoichiometry="1"/>
               <speciesReference species="rATP_MM" stoichiometry="1"/>
            </listOfReactants>
            <listOfProducts>
               <speciesReference species="dATP_MM" stoichiometry="1"/>
            </listOfProducts>
         </reaction>
         <reaction id="dGTP_Synth_MM" name="dGTP_Synth_MM" reversible="false">
            <listOfReactants>
               <speciesReference species="NADPH_MM" stoichiometry="1"/>
               <speciesReference species="rGTP_MM" stoichiometry="1"/>
            </listOfReactants>
            <listOfProducts>
               <speciesReference species="dGTP_MM" stoichiometry="1"/>
            </listOfProducts>
         </reaction>
         <reaction id="dCTP_Synth_MM" name="dCTP_Synth_MM" reversible="false">
            <listOfReactants>
               <speciesReference species="NADPH_MM" stoichiometry="1"/>
               <speciesReference species="rCTP_MM" stoichiometry="1"/>
            </listOfReactants>
            <listOfProducts>
               <speciesReference species="dCTP_MM" stoichiometry="1"/>
            </listOfProducts>
         </reaction>
         <reaction id="dTTP_Synth_MM" name="dTTP_Synth_MM" reversible="false">
            <listOfReactants>
               <speciesReference species="NADPH_MM" stoichiometry="2"/>
               <speciesReference species="MTHF_MM" stoichiometry="1"/>
               <speciesReference species="rUTP_MM" stoichiometry="1"/>
            </listOfReactants>
            <listOfProducts>
               <speciesReference species="dTTP_MM" stoichiometry="1"/>
            </listOfProducts>
         </reaction>
         <reaction id="2PG_MM__3PG_MM" name="2PG_MM::3PG_MM" reversible="true">
            <listOfReactants>
               <speciesReference species="2PG_MM" stoichiometry="1"/>
            </listOfReactants>
            <listOfProducts>
               <speciesReference species="3PG_MM" stoichiometry="1"/>
            </listOfProducts>
         </reaction>
         <reaction id="3PG_MM__DPG_MM" name="3PG_MM::DPG_MM" reversible="true">
            <listOfReactants>
               <speciesReference species="3PG_MM" stoichiometry="1"/>
               <speciesReference species="ATP_MM" stoichiometry="1"/>
            </listOfReactants>
            <listOfProducts>
               <speciesReference species="DPG_MM" stoichiometry="1"/>
            </listOfProducts>
         </reaction>
         <reaction id="5CHOMPT_MM__CHH4MPT_MM" name="5CHOMPT_MM::CHH4MPT_MM" reversible="true">
            <listOfReactants>
               <speciesReference species="5CHOMPT_MM" stoichiometry="1"/>
            </listOfReactants>
            <listOfProducts>
               <speciesReference species="CHH4MPT_MM" stoichiometry="1"/>
            </listOfProducts>
         </reaction>
         <reaction id="AcCoA_MM__Pyr_MM" name="AcCoA_MM:.Pyr_MM" reversible="true">
            <listOfReactants>
               <speciesReference species="AcCoA_MM" stoichiometry="1"/>
               <speciesReference species="H2_MM" stoichiometry="2"/>
               <speciesReference species="CO2_MM" stoichiometry="1"/>
            </listOfReactants>
            <listOfProducts>
               <speciesReference species="Pyr_MM" stoichiometry="1"/>
               <speciesReference species="NADH_MM" stoichiometry="1"/>
            </listOfProducts>
         </reaction>
         <reaction id="AcP_MM__AcCoA_MM" name="AcP_MM::AcCoA_MM" reversible="true">
            <listOfReactants>
               <speciesReference species="AcP_MM" stoichiometry="1"/>
            </listOfReactants>
            <listOfProducts>
               <speciesReference species="AcCoA_MM" stoichiometry="1"/>
            </listOfProducts>
         </reaction>
         <reaction id="Ac_MM__AcP_MM" name="Ac_MM::AcP_MM" reversible="true">
            <listOfReactants>
               <speciesReference species="ATP_MM" stoichiometry="1"/>
               <speciesReference species="Ac_MM" stoichiometry="1"/>
            </listOfReactants>
            <listOfProducts>
               <speciesReference species="AcP_MM" stoichiometry="1"/>
            </listOfProducts>
         </reaction>
         <reaction id="ADPGlc_Synth_MM" name="ADPGlc_Synth_MM" reversible="false">
            <listOfReactants>
               <speciesReference species="G6P_MM" stoichiometry="1"/>
               <speciesReference species="ATP_MM" stoichiometry="1"/>
            </listOfReactants>
            <listOfProducts>
               <speciesReference species="ADPGlc_MM" stoichiometry="1"/>
            </listOfProducts>
         </reaction>
         <reaction id="ATPSynth_MM" name="ATPSynth_MM" reversible="true">
            <listOfReactants>
               <speciesReference species="H_ex_MM" stoichiometry="3"/>
            </listOfReactants>
            <listOfProducts>
               <speciesReference species="ATP_MM" stoichiometry="1"/>
            </listOfProducts>
         </reaction>
         <reaction id="ATPSynth_M_MM" name="ATPSynth_M_MM" reversible="false">
            <listOfReactants>
               <speciesReference species="Naout_MM" stoichiometry="4"/>
            </listOfReactants>
            <listOfProducts>
               <speciesReference species="ATP_MM" stoichiometry="1"/>
            </listOfProducts>
         </reaction>
         <reaction id="avg_FS_Synth_MM" name="avg_FS_Synth_MM" reversible="false">
            <listOfReactants>
               <speciesReference species="AcCoA_MM" stoichiometry="8.24"/>
               <speciesReference species="ATP_MM" stoichiometry="7.24"/>
               <speciesReference species="NADPH_MM" stoichiometry="13.91"/>
            </listOfReactants>
            <listOfProducts>
               <speciesReference species="avg_FS_MM" stoichiometry="1"/>
            </listOfProducts>
         </reaction>
         <reaction id="C14_0_FS_Synth_MM" name="C14_0_FS_Synth_MM" reversible="false">
            <listOfReactants>
               <speciesReference species="AcCoA_MM" stoichiometry="7"/>
               <speciesReference species="ATP_MM" stoichiometry="6"/>
               <speciesReference species="NADPH_MM" stoichiometry="12"/>
            </listOfReactants>
            <listOfProducts>
               <speciesReference species="C14_0_FS_MM" stoichiometry="1"/>
            </listOfProducts>
         </reaction>
         <reaction id="CDPEth_Synth_MM" name="CDPEth_Synth_MM" reversible="false">
            <listOfReactants>
               <speciesReference species="3PG_MM" stoichiometry="1"/>
               <speciesReference species="ATP_MM" stoichiometry="3"/>
               <speciesReference species="NADPH_MM" stoichiometry="1"/>
               <speciesReference species="N_MM" stoichiometry="1"/>
            </listOfReactants>
            <listOfProducts>
               <speciesReference species="NADH_MM" stoichiometry="1"/>
               <speciesReference species="CDPEth_MM" stoichiometry="1"/>
            </listOfProducts>
         </reaction>
         <reaction id="CH2H4MPT_MM__CH3H4MPT_MM" name="CH2H4MPT_MM::CH3H4MPT_MM" reversible="true">
            <listOfReactants>
               <speciesReference species="CH2H4MPT_MM" stoichiometry="1"/>
               <speciesReference species="H2_MM" stoichiometry="1"/>
            </listOfReactants>
            <listOfProducts>
               <speciesReference species="CH3H4MPT_MM" stoichiometry="1"/>
            </listOfProducts>
         </reaction>
         <reaction id="CH3H4MPT_MM__MeCoM_MM" name="CH3H4MPT_MM::MeCoM_MM" reversible="true">
            <listOfReactants>
               <speciesReference species="CH3H4MPT_MM" stoichiometry="1"/>
            </listOfReactants>
            <listOfProducts>
               <speciesReference species="MeCoM_MM" stoichiometry="1"/>
               <speciesReference species="Naout_MM" stoichiometry="2"/>
            </listOfProducts>
         </reaction>
         <reaction id="CHH4MPT_MM__CH2H4MPT_MM" name="CHH4MPT_MM::CH2H4MPT_MM" reversible="true">
            <listOfReactants>
               <speciesReference species="CHH4MPT_MM" stoichiometry="1"/>
               <speciesReference species="H2_MM" stoichiometry="1"/>
            </listOfReactants>
            <listOfProducts>
               <speciesReference species="CH2H4MPT_MM" stoichiometry="1"/>
            </listOfProducts>
         </reaction>
         <reaction id="CHOMFR_MM__5CHOMPT_MM" name="CHOMFR_MM::5CHOMPT_MM" reversible="true">
            <listOfReactants>
               <speciesReference species="CHOMFR_MM" stoichiometry="1"/>
            </listOfReactants>
            <listOfProducts>
               <speciesReference species="5CHOMPT_MM" stoichiometry="1"/>
            </listOfProducts>
         </reaction>
         <reaction id="Chor_Synth_MM" name="Chor_Synth_MM" reversible="false">
            <listOfReactants>
               <speciesReference species="PEP_MM" stoichiometry="2"/>
               <speciesReference species="E4P_MM" stoichiometry="1"/>
               <speciesReference species="ATP_MM" stoichiometry="1"/>
               <speciesReference species="NADPH_MM" stoichiometry="1"/>
            </listOfReactants>
            <listOfProducts>
               <speciesReference species="Chor_MM" stoichiometry="1"/>
            </listOfProducts>
         </reaction>
         <reaction id="CMP_KDO_Synth_MM" name="CMP_KDO_Synth_MM" reversible="false">
            <listOfReactants>
               <speciesReference species="PEP_MM" stoichiometry="1"/>
               <speciesReference species="R5P_MM" stoichiometry="1"/>
               <speciesReference species="ATP_MM" stoichiometry="2"/>
            </listOfReactants>
            <listOfProducts>
               <speciesReference species="CMP_KDO_MM" stoichiometry="1"/>
            </listOfProducts>
         </reaction>
         <reaction id="CO2_MM__CHOMFR_MM" name="CO2_MM::CHOMFR_MM" reversible="true">
            <listOfReactants>
               <speciesReference species="H2_MM" stoichiometry="1"/>
               <speciesReference species="CO2_MM" stoichiometry="1"/>
            </listOfReactants>
            <listOfProducts>
               <speciesReference species="CHOMFR_MM" stoichiometry="1"/>
            </listOfProducts>
         </reaction>
         <reaction id="DHAP_MM__Glyc3P_MM" name="DHAP_MM::Glyc3P_MM" reversible="true">
            <listOfReactants>
               <speciesReference species="DHAP_MM" stoichiometry="1"/>
               <speciesReference species="NADH_MM" stoichiometry="1"/>
            </listOfReactants>
            <listOfProducts>
               <speciesReference species="Glyc3P_MM" stoichiometry="1"/>
            </listOfProducts>
         </reaction>
         <reaction id="di_am_pim_Synth_MM" name="di_am_pim_Synth_MM" reversible="false">
            <listOfReactants>
               <speciesReference species="Pyr_MM" stoichiometry="1"/>
               <speciesReference species="SuccCoA_MM" stoichiometry="1"/>
               <speciesReference species="ATP_MM" stoichiometry="1"/>
               <speciesReference species="NADPH_MM" stoichiometry="2"/>
               <speciesReference species="Asp_MM" stoichiometry="1"/>
               <speciesReference species="Glu_MM" stoichiometry="1"/>
            </listOfReactants>
            <listOfProducts>
               <speciesReference species="alKG_MM" stoichiometry="1"/>
               <speciesReference species="Succ_MM" stoichiometry="1"/>
               <speciesReference species="di_am_pim_MM" stoichiometry="1"/>
            </listOfProducts>
         </reaction>
         <reaction id="DNA_Synth_MM" name="DNA_Synth_MM" reversible="false">
            <listOfReactants>
               <speciesReference species="ATP_MM" stoichiometry="4.4129"/>
               <speciesReference species="dATP_MM" stoichiometry="0.7968"/>
               <speciesReference species="dGTP_MM" stoichiometry="0.8194"/>
               <speciesReference species="dCTP_MM" stoichiometry="0.8194"/>
               <speciesReference species="dTTP_MM" stoichiometry="0.7968"/>
            </listOfReactants>
            <listOfProducts>
               <speciesReference species="DNA_MM" stoichiometry="1"/>
            </listOfProducts>
         </reaction>
         <reaction id="DPG_MM__G3P_MM" name="DPG_MM::G3P_MM" reversible="true">
            <listOfReactants>
               <speciesReference species="DPG_MM" stoichiometry="1"/>
               <speciesReference species="NADH_MM" stoichiometry="1"/>
            </listOfReactants>
            <listOfProducts>
               <speciesReference species="G3P_MM" stoichiometry="1"/>
            </listOfProducts>
         </reaction>
         <reaction id="F16P_MM__F6P_MM" name="F16P_MM::F6P_MM" reversible="false">
            <listOfReactants>
               <speciesReference species="F16P_MM" stoichiometry="1"/>
            </listOfReactants>
            <listOfProducts>
               <speciesReference species="F6P_MM" stoichiometry="1"/>
            </listOfProducts>
         </reaction>
         <reaction id="F6P_MM__G6P_MM" name="F6P_MM::G6P_MM" reversible="true">
            <listOfReactants>
               <speciesReference species="F6P_MM" stoichiometry="1"/>
            </listOfReactants>
            <listOfProducts>
               <speciesReference species="G6P_MM" stoichiometry="1"/>
            </listOfProducts>
         </reaction>
         <reaction id="Form_MM__AcCoA_MM" name="Form_MM::AcCoA_MM" reversible="false">
            <listOfReactants>
               <speciesReference species="ATP_MM" stoichiometry="1"/>
               <speciesReference species="NADPH_MM" stoichiometry="1"/>
               <speciesReference species="Form_MM" stoichiometry="1"/>
               <speciesReference species="H2_MM" stoichiometry="4"/>
               <speciesReference species="CO2_MM" stoichiometry="1"/>
            </listOfReactants>
            <listOfProducts>
               <speciesReference species="AcCoA_MM" stoichiometry="1"/>
               <speciesReference species="NADH_MM" stoichiometry="2"/>
            </listOfProducts>
         </reaction>
         <reaction id="Form_MM__CO2_MM" name="Form_MM::CO2_MM" reversible="true">
            <listOfReactants>
               <speciesReference species="Form_MM" stoichiometry="1"/>
            </listOfReactants>
            <listOfProducts>
               <speciesReference species="H2_MM" stoichiometry="1"/>
               <speciesReference species="CO2_MM" stoichiometry="1"/>
            </listOfProducts>
         </reaction>
         <reaction id="Fum_MM__Succ_MM" name="Fum_MM::Succ_MM" reversible="false">
            <listOfReactants>
               <speciesReference species="Fum_MM" stoichiometry="1"/>
               <speciesReference species="QuiH2_MM" stoichiometry="1"/>
            </listOfReactants>
            <listOfProducts>
               <speciesReference species="Succ_MM" stoichiometry="1"/>
            </listOfProducts>
         </reaction>
         <reaction id="G3P_MM__DHAP_MM" name="G3P_MM::DHAP_MM" reversible="true">
            <listOfReactants>
               <speciesReference species="G3P_MM" stoichiometry="1"/>
            </listOfReactants>
            <listOfProducts>
               <speciesReference species="DHAP_MM" stoichiometry="1"/>
            </listOfProducts>
         </reaction>
         <reaction id="G3P_MM__F16P_MM" name="G3P_MM::F16P_MM" reversible="true">
            <listOfReactants>
               <speciesReference species="DHAP_MM" stoichiometry="1"/>
               <speciesReference species="G3P_MM" stoichiometry="1"/>
            </listOfReactants>
            <listOfProducts>
               <speciesReference species="F16P_MM" stoichiometry="1"/>
            </listOfProducts>
         </reaction>
         <reaction id="Glyco_Synth_MM" name="Glyco_Synth_MM" reversible="false">
            <listOfReactants>
               <speciesReference species="ADPGlc_MM" stoichiometry="6.16"/>
            </listOfReactants>
            <listOfProducts>
               <speciesReference species="Glyco_MM" stoichiometry="1"/>
            </listOfProducts>
         </reaction>
         <reaction id="Lip_Synth_MM" name="Lip_Synth_MM" reversible="false">
            <listOfReactants>
               <speciesReference species="Glyc3P_MM" stoichiometry="1.4176"/>
               <speciesReference species="ATP_MM" stoichiometry="2.8352"/>
               <speciesReference species="Ser_MM" stoichiometry="1.4176"/>
               <speciesReference species="avg_FS_MM" stoichiometry="2.8352"/>
            </listOfReactants>
            <listOfProducts>
               <speciesReference species="Lip_MM" stoichiometry="1"/>
            </listOfProducts>
         </reaction>
         <reaction id="LPS_Synth_MM" name="LPS_Synth_MM" reversible="false">
            <listOfReactants>
               <speciesReference species="UDPGlc_MM" stoichiometry="0.46176"/>
               <speciesReference species="CDPEth_MM" stoichiometry="0.69118"/>
               <speciesReference species="OH_myr_ac_MM" stoichiometry="0.69118"/>
               <speciesReference species="C14_0_FS_MM" stoichiometry="0.69118"/>
               <speciesReference species="CMP_KDO_MM" stoichiometry="0.69118"/>
               <speciesReference species="NDPHep_MM" stoichiometry="0.69118"/>
               <speciesReference species="TDPGlcs_MM" stoichiometry="0.46176"/>
            </listOfReactants>
            <listOfProducts>
               <speciesReference species="LPS_MM" stoichiometry="1"/>
            </listOfProducts>
         </reaction>
         <reaction id="Mal_MM__Fum_MM" name="Mal_MM::Fum_MM" reversible="true">
            <listOfReactants>
               <speciesReference species="Mal_MM" stoichiometry="1"/>
            </listOfReactants>
            <listOfProducts>
               <speciesReference species="Fum_MM" stoichiometry="1"/>
            </listOfProducts>
         </reaction>
         <reaction id="MeCoM_MM__Meth_MM" name="MeCoM_MM::Meth_MM" reversible="true">
            <listOfReactants>
               <speciesReference species="MeCoM_MM" stoichiometry="1"/>
               <speciesReference species="H2_MM" stoichiometry="1"/>
            </listOfReactants>
            <listOfProducts>
               <speciesReference species="Meth_MM" stoichiometry="1"/>
            </listOfProducts>
         </reaction>
         <reaction id="MTHF_Synth_MM" name="MTHF_Synth_MM" reversible="true">
            <listOfReactants>
               <speciesReference species="ATP_MM" stoichiometry="1"/>
               <speciesReference species="NADPH_MM" stoichiometry="1"/>
            </listOfReactants>
            <listOfProducts>
               <speciesReference species="MTHF_MM" stoichiometry="1"/>
            </listOfProducts>
         </reaction>
         <reaction id="NADHDehydro_MM" name="NADHDehydro_MM" reversible="true">
            <listOfReactants>
               <speciesReference species="NADH_MM" stoichiometry="1"/>
            </listOfReactants>
            <listOfProducts>
               <speciesReference species="QuiH2_MM" stoichiometry="1"/>
               <speciesReference species="H_ex_MM" stoichiometry="2"/>
            </listOfProducts>
         </reaction>
         <reaction id="NDPHep_Synth_MM" name="NDPHep_Synth_MM" reversible="false">
            <listOfReactants>
               <speciesReference species="G6P_MM" stoichiometry="1.5"/>
               <speciesReference species="ATP_MM" stoichiometry="1"/>
            </listOfReactants>
            <listOfProducts>
               <speciesReference species="NADPH_MM" stoichiometry="4"/>
               <speciesReference species="NDPHep_MM" stoichiometry="1"/>
            </listOfProducts>
         </reaction>
         <reaction id="OH_myr_ac_Synth_MM" name="OH_myr_ac_Synth_MM" reversible="false">
            <listOfReactants>
               <speciesReference species="AcCoA_MM" stoichiometry="7"/>
               <speciesReference species="ATP_MM" stoichiometry="6"/>
               <speciesReference species="NADPH_MM" stoichiometry="11"/>
            </listOfReactants>
            <listOfProducts>
               <speciesReference species="OH_myr_ac_MM" stoichiometry="1"/>
            </listOfProducts>
         </reaction>
         <reaction id="OxA_MM__Mal_MM" name="OxA_MM::Mal_MM" reversible="true">
            <listOfReactants>
               <speciesReference species="OxA_MM" stoichiometry="1"/>
               <speciesReference species="NADH_MM" stoichiometry="1"/>
            </listOfReactants>
            <listOfProducts>
               <speciesReference species="Mal_MM" stoichiometry="1"/>
            </listOfProducts>
         </reaction>
         <reaction id="PepGly_Synth_MM" name="PepGly_Synth_MM" reversible="false">
            <listOfReactants>
               <speciesReference species="ATP_MM" stoichiometry="5.52"/>
               <speciesReference species="Ala_MM" stoichiometry="2.208"/>
               <speciesReference species="Glu_MM" stoichiometry="1.104"/>
               <speciesReference species="UDP_NAG_MM" stoichiometry="1.104"/>
               <speciesReference species="UDP_NAM_MM" stoichiometry="1.104"/>
               <speciesReference species="di_am_pim_MM" stoichiometry="1.104"/>
            </listOfReactants>
            <listOfProducts>
               <speciesReference species="PepGly_MM" stoichiometry="1"/>
            </listOfProducts>
         </reaction>
         <reaction id="PEP_MM__2PG_MM" name="PEP_MM::2PG_MM" reversible="true">
            <listOfReactants>
               <speciesReference species="PEP_MM" stoichiometry="1"/>
            </listOfReactants>
            <listOfProducts>
               <speciesReference species="2PG_MM" stoichiometry="1"/>
            </listOfProducts>
         </reaction>
         <reaction id="PEP_MM__OxA_MM" name="PEP_MM::OxA_MM" reversible="false">
            <listOfReactants>
               <speciesReference species="PEP_MM" stoichiometry="1"/>
               <speciesReference species="CO2_MM" stoichiometry="1"/>
            </listOfReactants>
            <listOfProducts>
               <speciesReference species="OxA_MM" stoichiometry="1"/>
               <speciesReference species="ATP_MM" stoichiometry="1"/>
            </listOfProducts>
         </reaction>
         <reaction id="Polyphos_Synth_MM" name="Polyphos_Synth_MM" reversible="false">
            <listOfReactants>
               <speciesReference species="ATP_MM" stoichiometry="12.66"/>
            </listOfReactants>
            <listOfProducts>
               <speciesReference species="Polyphos_MM" stoichiometry="1"/>
            </listOfProducts>
         </reaction>
         <reaction id="Prot_Synth_MM" name="Prot_Synth_MM" reversible="false">
            <listOfReactants>
               <speciesReference species="ATP_MM" stoichiometry="39.9455"/>
               <speciesReference species="Ala_MM" stoichiometry="0.88727"/>
               <speciesReference species="Cys_MM" stoichiometry="0.15818"/>
               <speciesReference species="Asp_MM" stoichiometry="0.41636"/>
               <speciesReference species="Glu_MM" stoichiometry="0.45455"/>
               <speciesReference species="Phe_MM" stoichiometry="0.32"/>
               <speciesReference species="Gly_MM" stoichiometry="1.0582"/>
               <speciesReference species="His_MM" stoichiometry="0.16364"/>
               <speciesReference species="Ile_MM" stoichiometry="0.50182"/>
               <speciesReference species="Lys_MM" stoichiometry="0.59273"/>
               <speciesReference species="Leu_MM" stoichiometry="0.77818"/>
               <speciesReference species="Met_MM" stoichiometry="0.26546"/>
               <speciesReference species="Asn_MM" stoichiometry="0.41636"/>
               <speciesReference species="Pro_MM" stoichiometry="0.38182"/>
               <speciesReference species="Gln_MM" stoichiometry="0.45455"/>
               <speciesReference species="Arg_MM" stoichiometry="0.51091"/>
               <speciesReference species="Ser_MM" stoichiometry="0.37273"/>
               <speciesReference species="Thr_MM" stoichiometry="0.43818"/>
               <speciesReference species="Val_MM" stoichiometry="0.73091"/>
               <speciesReference species="Trp_MM" stoichiometry="0.09818"/>
               <speciesReference species="Tyr_MM" stoichiometry="0.23818"/>
            </listOfReactants>
            <listOfProducts>
               <speciesReference species="Prot_MM" stoichiometry="1"/>
            </listOfProducts>
         </reaction>
         <reaction id="PRPP_Synth_MM" name="PRPP_Synth_MM" reversible="false">
            <listOfReactants>
               <speciesReference species="R5P_MM" stoichiometry="1"/>
               <speciesReference species="ATP_MM" stoichiometry="2"/>
            </listOfReactants>
            <listOfProducts>
               <speciesReference species="PRPP_MM" stoichiometry="1"/>
            </listOfProducts>
         </reaction>
         <reaction id="Pyr_MM__PEP_MM" name="Pyr_MM::PEP_MM" reversible="false">
            <listOfReactants>
               <speciesReference species="Pyr_MM" stoichiometry="1"/>
               <speciesReference species="ATP_MM" stoichiometry="2"/>
            </listOfReactants>
            <listOfProducts>
               <speciesReference species="PEP_MM" stoichiometry="1"/>
            </listOfProducts>
         </reaction>
         <reaction id="Rl5P_MM__R5P_MM" name="Rl5P_MM::R5P_MM" reversible="true">
            <listOfReactants>
               <speciesReference species="Rl5P_MM" stoichiometry="1"/>
            </listOfReactants>
            <listOfProducts>
               <speciesReference species="R5P_MM" stoichiometry="1"/>
            </listOfProducts>
         </reaction>
         <reaction id="Rl5P_MM__X5P_MM" name="Rl5P_MM::X5P_MM" reversible="true">
            <listOfReactants>
               <speciesReference species="Rl5P_MM" stoichiometry="1"/>
            </listOfReactants>
            <listOfProducts>
               <speciesReference species="X5P_MM" stoichiometry="1"/>
            </listOfProducts>
         </reaction>
         <reaction id="RNA_Synth_MM" name="RNA_Synth_MM" reversible="false">
            <listOfReactants>
               <speciesReference species="ATP_MM" stoichiometry="1.2488"/>
               <speciesReference species="rATP_MM" stoichiometry="0.80488"/>
               <speciesReference species="rGTP_MM" stoichiometry="0.99024"/>
               <speciesReference species="rCTP_MM" stoichiometry="0.61436"/>
               <speciesReference species="rUTP_MM" stoichiometry="0.66341"/>
            </listOfReactants>
            <listOfProducts>
               <speciesReference species="RNA_MM" stoichiometry="1"/>
            </listOfProducts>
         </reaction>
         <reaction id="SuccCoA_MM__alKG_MM" name="SuccCoA_MM::alKG_MM" reversible="false">
            <listOfReactants>
               <speciesReference species="SuccCoA_MM" stoichiometry="1"/>
               <speciesReference species="NADH_MM" stoichiometry="1"/>
               <speciesReference species="CO2_MM" stoichiometry="1"/>
            </listOfReactants>
            <listOfProducts>
               <speciesReference species="alKG_MM" stoichiometry="1"/>
            </listOfProducts>
         </reaction>
         <reaction id="Succ_MM__Fum_MM" name="Succ_MM::Fum_MM" reversible="false">
            <listOfReactants>
               <speciesReference species="Succ_MM" stoichiometry="1"/>
            </listOfReactants>
            <listOfProducts>
               <speciesReference species="Fum_MM" stoichiometry="1"/>
               <speciesReference species="QuiH2_MM" stoichiometry="1"/>
            </listOfProducts>
         </reaction>
         <reaction id="Succ_MM__SuccCoA_MM" name="Succ_MM::SuccCoA_MM" reversible="true">
            <listOfReactants>
               <speciesReference species="Succ_MM" stoichiometry="1"/>
               <speciesReference species="ATP_MM" stoichiometry="1"/>
            </listOfReactants>
            <listOfProducts>
               <speciesReference species="SuccCoA_MM" stoichiometry="1"/>
            </listOfProducts>
         </reaction>
         <reaction id="TDPGlcs_Synth_MM" name="TDPGlcs_Synth_MM" reversible="false">
            <listOfReactants>
               <speciesReference species="F6P_MM" stoichiometry="1"/>
               <speciesReference species="ATP_MM" stoichiometry="2"/>
               <speciesReference species="N_MM" stoichiometry="1"/>
            </listOfReactants>
            <listOfProducts>
               <speciesReference species="TDPGlcs_MM" stoichiometry="1"/>
            </listOfProducts>
         </reaction>
         <reaction id="Transaldo_MM" name="Transaldo_MM" reversible="true">
            <listOfReactants>
               <speciesReference species="G3P_MM" stoichiometry="1"/>
               <speciesReference species="S7P_MM" stoichiometry="1"/>
            </listOfReactants>
            <listOfProducts>
               <speciesReference species="F6P_MM" stoichiometry="1"/>
               <speciesReference species="E4P_MM" stoichiometry="1"/>
            </listOfProducts>
         </reaction>
         <reaction id="TransHydro_MM" name="TransHydro_MM" reversible="true">
            <listOfReactants>
               <speciesReference species="NADH_MM" stoichiometry="1"/>
               <speciesReference species="H_ex_MM" stoichiometry="1"/>
            </listOfReactants>
            <listOfProducts>
               <speciesReference species="NADPH_MM" stoichiometry="1"/>
            </listOfProducts>
         </reaction>
         <reaction id="Transket1_MM" name="Transket1_MM" reversible="true">
            <listOfReactants>
               <speciesReference species="R5P_MM" stoichiometry="1"/>
               <speciesReference species="X5P_MM" stoichiometry="1"/>
            </listOfReactants>
            <listOfProducts>
               <speciesReference species="G3P_MM" stoichiometry="1"/>
               <speciesReference species="S7P_MM" stoichiometry="1"/>
            </listOfProducts>
         </reaction>
         <reaction id="Transket2_MM" name="Transket2_MM" reversible="true">
            <listOfReactants>
               <speciesReference species="E4P_MM" stoichiometry="1"/>
               <speciesReference species="X5P_MM" stoichiometry="1"/>
            </listOfReactants>
            <listOfProducts>
               <speciesReference species="F6P_MM" stoichiometry="1"/>
               <speciesReference species="G3P_MM" stoichiometry="1"/>
            </listOfProducts>
         </reaction>
         <reaction id="UDPGlc_Synth_MM" name="UDPGlc_Synth_MM" reversible="false">
            <listOfReactants>
               <speciesReference species="G6P_MM" stoichiometry="1"/>
               <speciesReference species="ATP_MM" stoichiometry="1"/>
            </listOfReactants>
            <listOfProducts>
               <speciesReference species="UDPGlc_MM" stoichiometry="1"/>
            </listOfProducts>
         </reaction>
         <reaction id="UDP_NAG_Synth_MM" name="UDP_NAG_Synth_MM" reversible="false">
            <listOfReactants>
               <speciesReference species="F6P_MM" stoichiometry="1"/>
               <speciesReference species="AcCoA_MM" stoichiometry="1"/>
               <speciesReference species="ATP_MM" stoichiometry="1"/>
               <speciesReference species="Gln_MM" stoichiometry="1"/>
            </listOfReactants>
            <listOfProducts>
               <speciesReference species="Glu_MM" stoichiometry="1"/>
               <speciesReference species="UDP_NAG_MM" stoichiometry="1"/>
            </listOfProducts>
         </reaction>
         <reaction id="UDP_NAM_Synth_MM" name="UDP_NAM_Synth_MM" reversible="false">
            <listOfReactants>
               <speciesReference species="PEP_MM" stoichiometry="1"/>
               <speciesReference species="NADPH_MM" stoichiometry="1"/>
               <speciesReference species="UDP_NAG_MM" stoichiometry="1"/>
            </listOfReactants>
            <listOfProducts>
               <speciesReference species="UDP_NAM_MM" stoichiometry="1"/>
            </listOfProducts>
         </reaction>
         <reaction id="mue_MM_Medium" name="mue_MM_Medium" reversible="false">
            <listOfReactants>
               <speciesReference species="BM_MM" stoichiometry="1"/>
            </listOfReactants>
         </reaction>
         <reaction id="ATPdrain_MM" name="ATPdrain_MM" reversible="false">
            <listOfReactants>
               <speciesReference species="ATP_MM" stoichiometry="1"/>
            </listOfReactants>
         </reaction>
         <reaction id="BM_Synth_MM" name="BM_Synth_MM" reversible="false">
            <listOfReactants>
               <speciesReference species="Lip_MM" stoichiometry="0.1"/>
               <speciesReference species="LPS_MM" stoichiometry="0.015"/>
               <speciesReference species="PepGly_MM" stoichiometry="0.015"/>
               <speciesReference species="Glyco_MM" stoichiometry="0.015"/>
               <speciesReference species="Prot_MM" stoichiometry="0.64"/>
               <speciesReference species="RNA_MM" stoichiometry="0.185"/>
               <speciesReference species="DNA_MM" stoichiometry="0.03"/>
            </listOfReactants>
            <listOfProducts>
               <speciesReference species="BM_MM" stoichiometry="1"/>
            </listOfProducts>
         </reaction>
         <reaction id="NADP_Hydrogenase_MM" name="NADP_Hydrogenase_MM" reversible="true">
            <listOfReactants>
               <speciesReference species="H2_MM" stoichiometry="1"/>
            </listOfReactants>
            <listOfProducts>
               <speciesReference species="NADPH_MM" stoichiometry="1"/>
            </listOfProducts>
         </reaction>
         <reaction id="CO2_MM__Form_MM" name="CO2_MM::Form_MM" reversible="false">
            <listOfReactants>
               <speciesReference species="NADPH_MM" stoichiometry="1"/>
               <speciesReference species="CO2_MM" stoichiometry="1"/>
            </listOfReactants>
            <listOfProducts>
               <speciesReference species="Form_MM" stoichiometry="1"/>
            </listOfProducts>
         </reaction>
         <reaction id="CO2_out_MM" name="CO2_out_MM" reversible="false">
            <listOfReactants>
               <speciesReference species="CO2_MM" stoichiometry="1"/>
            </listOfReactants>
         </reaction>
         <reaction id="CO2_in_MM" name="CO2_in_MM" reversible="false">
            <listOfProducts>
               <speciesReference species="CO2_MM" stoichiometry="1"/>
            </listOfProducts>
         </reaction>
         <reaction id="Form_in_MM" name="Form_in_MM" reversible="true">
            <listOfProducts>
               <speciesReference species="Form_MM" stoichiometry="1"/>
            </listOfProducts>
         </reaction>
         <reaction id="H2_out_MM" name="H2_out_MM" reversible="false">
            <listOfReactants>
               <speciesReference species="H2_MM" stoichiometry="1"/>
            </listOfReactants>
         </reaction>
         <reaction id="H2_in_MM" name="H2_in_MM" reversible="false">
            <listOfProducts>
               <speciesReference species="H2_MM" stoichiometry="1"/>
            </listOfProducts>
         </reaction>
         <reaction id="Meth_out_MM" name="Meth_out_MM" reversible="false">
            <listOfReactants>
               <speciesReference species="Meth_MM" stoichiometry="1"/>
            </listOfReactants>
         </reaction>
         <reaction id="N_up_MM" name="N_up_MM" reversible="false">
            <listOfProducts>
               <speciesReference species="N_MM" stoichiometry="1"/>
            </listOfProducts>
         </reaction>
         <reaction id="S_up_MM" name="S_up_MM" reversible="false">
            <listOfReactants>
               <speciesReference species="ATP_MM" stoichiometry="4"/>
               <speciesReference species="NADPH_MM" stoichiometry="4"/>
            </listOfReactants>
            <listOfProducts>
               <speciesReference species="S_MM" stoichiometry="1"/>
            </listOfProducts>
         </reaction>
      </listOfReactions>
   </model>
</sbml>
