# Supplementary material for: Predicting compositions of microbial communities from stoichiometric models with applications for the biogas process
Source: Biotechnol Biofuels. 2016 Jan 22;9:17. doi: 10.1186/s13068-016-0429-x (PMC4724120; doi:10.1186/s13068-016-0429-x)
Supplement: Supplementary file 7 — 10.1186/s13068-016-0429-x Three-species model in SBML format. [file 13068_2016_429_MOESM7_ESM.xml]

<?xml version="1.0" encoding="UTF-8"?>
<sbml level="2" version="1" xmlns="http://www.sbml.org/sbml/level2">
   <model id="CNA_Tri_DA_MT_MB" name="Tri_DA_MT_MB">
      <listOfCompartments>
         <compartment id="Internal_Species"/>
      </listOfCompartments>
      <listOfSpecies>
         <species id="BM_DV" name="Biomass_Desulfovibrio_vulgaris" boundaryCondition="false" compartment="Internal_Species"/>
         <species id="Prot_DV" name="Proteins_Desulfovibrio_vulgaris" boundaryCondition="false" compartment="Internal_Species"/>
         <species id="RNA_DV" name="RNA_Desulfovibrio_vulgaris" boundaryCondition="false" compartment="Internal_Species"/>
         <species id="DNA_DV" name="DNA_Desulfovibrio_vulgaris" boundaryCondition="false" compartment="Internal_Species"/>
         <species id="Lip_DV" name="Lipids_Desulfovibrio_vulgaris" boundaryCondition="false" compartment="Internal_Species"/>
         <species id="LPS_DV" name="Lipopolysaccharids_Desulfovibrio_vulgaris" boundaryCondition="false" compartment="Internal_Species"/>
         <species id="PepGly_DV" name="Peptidoglykane_Desulfovibrio_vulgaris" boundaryCondition="false" compartment="Internal_Species"/>
         <species id="Glyco_DV" name="Glycogen_Desulfovibrio_vulgaris" boundaryCondition="false" compartment="Internal_Species"/>
         <species id="PolyPhos_DV" name="Polyphosphate_Desulfovibrio_vulgaris" boundaryCondition="false" compartment="Internal_Species"/>
         <species id="G6P_DV" name="Glucose-6-Phosphate_Desulfovibrio_vulgaris" boundaryCondition="false" compartment="Internal_Species"/>
         <species id="F6P_DV" name="Fructose-6-Phosphate_Desulfovibrio_vulgaris" boundaryCondition="false" compartment="Internal_Species"/>
         <species id="F16P_DV" name="Fructose-1,6-bisphosphate_Desulfovibrio_vulgaris" boundaryCondition="false" compartment="Internal_Species"/>
         <species id="DHAP_DV" name="Dihydroxyaceton-phosphate_Desulfovibrio_vulgaris" boundaryCondition="false" compartment="Internal_Species"/>
         <species id="Glyc3P_DV" name="Glycerol_3_Phosphate_Desulfovibrio_vulgaris" boundaryCondition="false" compartment="Internal_Species"/>
         <species id="G3P_DV" name="Glyceraldehyde-3-phosphate_Desulfovibrio_vulgaris" boundaryCondition="false" compartment="Internal_Species"/>
         <species id="DPG_DV" name="Diphosphoglycerate_Desulfovibrio_vulgaris" boundaryCondition="false" compartment="Internal_Species"/>
         <species id="3PG_DV" name="3-Phosphoglycerate_Desulfovibrio_vulgaris" boundaryCondition="false" compartment="Internal_Species"/>
         <species id="2PG_DV" name="2-Phosphoglycerate_Desulfovibrio_vulgaris" boundaryCondition="false" compartment="Internal_Species"/>
         <species id="PEP_DV" name="Phosphoenolpyruvate_Desulfovibrio_vulgaris" boundaryCondition="false" compartment="Internal_Species"/>
         <species id="Pyr_DV" name="Pyruvate_Desulfovibrio_vulgaris" boundaryCondition="false" compartment="Internal_Species"/>
         <species id="AcCoA_DV" name="Acetyl_Coenzyme-A_Desulfovibrio_vulgaris" boundaryCondition="false" compartment="Internal_Species"/>
         <species id="Cit_DV" name="Citrate_Desulfovibrio_vulgaris" boundaryCondition="false" compartment="Internal_Species"/>
         <species id="ICit_DV" name="Iso-Citrate_Desulfovibrio_vulgaris" boundaryCondition="false" compartment="Internal_Species"/>
         <species id="alKG_DV" name="alpha-Ketoglutarate(=Oxoglutarate)_Desulfovibrio_vulgaris" boundaryCondition="false" compartment="Internal_Species"/>
         <species id="SuccCoA_DV" name="Succinyl-Coenzyme-A_Desulfovibrio_vulgaris" boundaryCondition="false" compartment="Internal_Species"/>
         <species id="Succ_DV" name="Succinate_Desulfovibrio_vulgaris" boundaryCondition="false" compartment="Internal_Species"/>
         <species id="Fum_DV" name="Fumarate_Desulfovibrio_vulgaris" boundaryCondition="false" compartment="Internal_Species"/>
         <species id="Mal_DV" name="Malate_Desulfovibrio_vulgaris" boundaryCondition="false" compartment="Internal_Species"/>
         <species id="OxA_DV" name="Oxalacetate_Desulfovibrio_vulgaris" boundaryCondition="false" compartment="Internal_Species"/>
         <species id="R5P_DV" name="Ribose-5-Phosphate_Desulfovibrio_vulgaris" boundaryCondition="false" compartment="Internal_Species"/>
         <species id="Rl5P_DV" name="Ribulose-5-Phosphate_Desulfovibrio_vulgaris" boundaryCondition="false" compartment="Internal_Species"/>
         <species id="E4P_DV" name="Erythrose-4-Phosphate_Desulfovibrio_vulgaris" boundaryCondition="false" compartment="Internal_Species"/>
         <species id="X5P_DV" name="Xylolose-5-Phosphate_Desulfovibrio_vulgaris" boundaryCondition="false" compartment="Internal_Species"/>
         <species id="S7P_DV" name="Seduheptulose-7-Phosphate_Desulfovibrio_vulgaris" boundaryCondition="false" compartment="Internal_Species"/>
         <species id="PGlac_DV" name="6-Phospho-Gluconolactone_Desulfovibrio_vulgaris" boundaryCondition="false" compartment="Internal_Species"/>
         <species id="PGluc_DV" name="6-Phospho-Gluconate_Desulfovibrio_vulgaris" boundaryCondition="false" compartment="Internal_Species"/>
         <species id="KetoPGluc_DV" name="2-Keto-3-desoxy-6-phosphogluconate_Desulfovibrio_vulgaris" boundaryCondition="false" compartment="Internal_Species"/>
         <species id="ATP_DV" name="Adenosintriphosphate_Desulfovibrio_vulgaris" boundaryCondition="false" compartment="Internal_Species"/>
         <species id="NADH_DV" name="NADH_Desulfovibrio_vulgaris" boundaryCondition="false" compartment="Internal_Species"/>
         <species id="NADPH_DV" name="NADPH_Desulfovibrio_vulgaris" boundaryCondition="false" compartment="Internal_Species"/>
         <species id="QuiH2_DV" name="Ubichinon_red_Desulfovibrio_vulgaris" boundaryCondition="false" compartment="Internal_Species"/>
         <species id="H_ex_DV" name="extraplasmatic_protons_Desulfovibrio_vulgaris" boundaryCondition="false" compartment="Internal_Species"/>
         <species id="CO2_DV" name="Carbon_dioxide_Desulfovibrio_vulgaris" boundaryCondition="false" compartment="Internal_Species"/>
         <species id="N_DV" name="Nitrogen(NH4)_Desulfovibrio_vulgaris" boundaryCondition="false" compartment="Internal_Species"/>
         <species id="S_DV" name="Sulfur(SO4_DV)_Desulfovibrio_vulgaris" boundaryCondition="false" compartment="Internal_Species"/>
         <species id="Glyc_DV" name="Glycerol_Desulfovibrio_vulgaris" boundaryCondition="false" compartment="Internal_Species"/>
         <species id="AcP_DV" name="Acetyl-Phosphate_Desulfovibrio_vulgaris" boundaryCondition="false" compartment="Internal_Species"/>
         <species id="Ac_DV" name="Acetate_Desulfovibrio_vulgaris" boundaryCondition="false" compartment="Internal_Species"/>
         <species id="Form_DV" name="Formate_Desulfovibrio_vulgaris" boundaryCondition="false" compartment="Internal_Species"/>
         <species id="Lac_DV" name="Lactate_Desulfovibrio_vulgaris" boundaryCondition="false" compartment="Internal_Species"/>
         <species id="Adh_DV" name="Acetaldehyde_Desulfovibrio_vulgaris" boundaryCondition="false" compartment="Internal_Species"/>
         <species id="Eth_DV" name="Ethanol_Desulfovibrio_vulgaris" boundaryCondition="false" compartment="Internal_Species"/>
         <species id="Chor_DV" name="Chorismat_Desulfovibrio_vulgaris" boundaryCondition="false" compartment="Internal_Species"/>
         <species id="PRPP_DV" name="_5-Phosphoribosyl-1-Pyrophosphate_Desulfovibrio_vulgaris" boundaryCondition="false" compartment="Internal_Species"/>
         <species id="MTHF_DV" name="_5_10_Methylen-Tetrahydrofolat_Desulfovibrio_vulgaris" boundaryCondition="false" compartment="Internal_Species"/>
         <species id="Ala_DV" name="Alanin_Desulfovibrio_vulgaris" boundaryCondition="false" compartment="Internal_Species"/>
         <species id="Cys_DV" name="Cystein_Desulfovibrio_vulgaris" boundaryCondition="false" compartment="Internal_Species"/>
         <species id="Asp_DV" name="Aspartate_Desulfovibrio_vulgaris" boundaryCondition="false" compartment="Internal_Species"/>
         <species id="Glu_DV" name="Glutamate_Desulfovibrio_vulgaris" boundaryCondition="false" compartment="Internal_Species"/>
         <species id="Phe_DV" name="Phenylalanin_Desulfovibrio_vulgaris" boundaryCondition="false" compartment="Internal_Species"/>
         <species id="Gly_DV" name="Glycin_Desulfovibrio_vulgaris" boundaryCondition="false" compartment="Internal_Species"/>
         <species id="His_DV" name="Histidin_Desulfovibrio_vulgaris" boundaryCondition="false" compartment="Internal_Species"/>
         <species id="Ile_DV" name="Isoleucin_Desulfovibrio_vulgaris" boundaryCondition="false" compartment="Internal_Species"/>
         <species id="Lys_DV" name="Lysin_Desulfovibrio_vulgaris" boundaryCondition="false" compartment="Internal_Species"/>
         <species id="Leu_DV" name="Leucin_Desulfovibrio_vulgaris" boundaryCondition="false" compartment="Internal_Species"/>
         <species id="Met_DV" name="Methionin_Desulfovibrio_vulgaris" boundaryCondition="false" compartment="Internal_Species"/>
         <species id="Asn_DV" name="Asparagin_Desulfovibrio_vulgaris" boundaryCondition="false" compartment="Internal_Species"/>
         <species id="Pro_DV" name="Prolin_Desulfovibrio_vulgaris" boundaryCondition="false" compartment="Internal_Species"/>
         <species id="Gln_DV" name="Glutamin_Desulfovibrio_vulgaris" boundaryCondition="false" compartment="Internal_Species"/>
         <species id="Arg_DV" name="Arginin_Desulfovibrio_vulgaris" boundaryCondition="false" compartment="Internal_Species"/>
         <species id="Ser_DV" name="Serin_Desulfovibrio_vulgaris" boundaryCondition="false" compartment="Internal_Species"/>
         <species id="Thr_DV" name="Threonin_Desulfovibrio_vulgaris" boundaryCondition="false" compartment="Internal_Species"/>
         <species id="Val_DV" name="Valin_Desulfovibrio_vulgaris" boundaryCondition="false" compartment="Internal_Species"/>
         <species id="Trp_DV" name="Tryptophan_Desulfovibrio_vulgaris" boundaryCondition="false" compartment="Internal_Species"/>
         <species id="Tyr_DV" name="Tyrosin_Desulfovibrio_vulgaris" boundaryCondition="false" compartment="Internal_Species"/>
         <species id="rATP_DV" name="ATP_for_RNA_Synth_Desulfovibrio_vulgaris" boundaryCondition="false" compartment="Internal_Species"/>
         <species id="rGTP_DV" name="GTP_for_RNA_Synth_Desulfovibrio_vulgaris" boundaryCondition="false" compartment="Internal_Species"/>
         <species id="rCTP_DV" name="CTP_for_RNA_Synth_Desulfovibrio_vulgaris" boundaryCondition="false" compartment="Internal_Species"/>
         <species id="rUTP_DV" name="UTP_for_RNA_Synth_Desulfovibrio_vulgaris" boundaryCondition="false" compartment="Internal_Species"/>
         <species id="dATP_DV" name="ATP_for_DNA_Synth_Desulfovibrio_vulgaris" boundaryCondition="false" compartment="Internal_Species"/>
         <species id="dGTP_DV" name="GTP_for_DNA_Synth_Desulfovibrio_vulgaris" boundaryCondition="false" compartment="Internal_Species"/>
         <species id="dCTP_DV" name="CTP_for_DNA_Synth_Desulfovibrio_vulgaris" boundaryCondition="false" compartment="Internal_Species"/>
         <species id="dTTP_DV" name="TTP_for_DNA_Synth_Desulfovibrio_vulgaris" boundaryCondition="false" compartment="Internal_Species"/>
         <species id="avg_FS_DV" name="av_fatty_acid_Desulfovibrio_vulgaris" boundaryCondition="false" compartment="Internal_Species"/>
         <species id="UDPGlc_DV" name="UDP_glucose_Desulfovibrio_vulgaris" boundaryCondition="false" compartment="Internal_Species"/>
         <species id="CDPEth_DV" name="CDP_ethanolamine_Desulfovibrio_vulgaris" boundaryCondition="false" compartment="Internal_Species"/>
         <species id="OH_myr_ac_DV" name="OH_myristic_Acid_Desulfovibrio_vulgaris" boundaryCondition="false" compartment="Internal_Species"/>
         <species id="C14_0_FS_DV" name="C_14:0_Fatty_acid_Desulfovibrio_vulgaris" boundaryCondition="false" compartment="Internal_Species"/>
         <species id="CMP_KDO_DV" name="CMP_KDO_Desulfovibrio_vulgaris" boundaryCondition="false" compartment="Internal_Species"/>
         <species id="NDPHep_DV" name="NDP_Heptose_Desulfovibrio_vulgaris" boundaryCondition="false" compartment="Internal_Species"/>
         <species id="TDPGlcs_DV" name="TDP_glucosamine_Desulfovibrio_vulgaris" boundaryCondition="false" compartment="Internal_Species"/>
         <species id="UDP_NAG_DV" name="UDP_acetylglucosamine_Desulfovibrio_vulgaris" boundaryCondition="false" compartment="Internal_Species"/>
         <species id="UDP_NAM_DV" name="UDP_N_acetylmuramic_acid_Desulfovibrio_vulgaris" boundaryCondition="false" compartment="Internal_Species"/>
         <species id="di_am_pim_DV" name="Diaminopimelate_Desulfovibrio_vulgaris" boundaryCondition="false" compartment="Internal_Species"/>
         <species id="ADPGlc_DV" name="Glycogen_Monomere_Desulfovibrio_vulgaris" boundaryCondition="false" compartment="Internal_Species"/>
         <species id="H2S_DV" name="Schwefelwasserstoff_Desulfovibrio_vulgaris" boundaryCondition="false" compartment="Internal_Species"/>
         <species id="SO4_DV" name="Sulfat_Desulfovibrio_vulgaris" boundaryCondition="false" compartment="Internal_Species"/>
         <species id="H2_DV" name="Hydrogen_Desulfovibrio_vulgaris" boundaryCondition="false" compartment="Internal_Species"/>
         <species id="Fd_red_DV" name="Ferredoxin_red_Desulfovibrio_vulgaris" boundaryCondition="false" compartment="Internal_Species"/>
         <species id="RSH2_DV" name="Thiol-Disulfide-Elektronendor_Desulfovibrio_vulgaris" boundaryCondition="false" compartment="Internal_Species"/>
         <species id="CHOMFR_MM" name="Formylmethanofuran_Methanococcus_maripaludis" boundaryCondition="false" compartment="Internal_Species"/>
         <species id="5CHOMPT_MM" name="5-Formyl-tetrahydromethanopterin_Methanococcus_maripaludis" boundaryCondition="false" compartment="Internal_Species"/>
         <species id="CHH4MPT_MM" name="5,10methenyltetrahydromethanopterin_Methanococcus_maripaludis" boundaryCondition="false" compartment="Internal_Species"/>
         <species id="CH2H4MPT_MM" name="5,10methylenetetrahydromethanopterin_Methanococcus_maripaludis" boundaryCondition="false" compartment="Internal_Species"/>
         <species id="CH3H4MPT_MM" name="5methyltetrahydromethanopterin_Methanococcus_maripaludis" boundaryCondition="false" compartment="Internal_Species"/>
         <species id="MeCoM_MM" name="Methyl_CoenzymM_Methanococcus_maripaludis" boundaryCondition="false" compartment="Internal_Species"/>
         <species id="Meth_MM" name="Methan_Methanococcus_maripaludis" boundaryCondition="false" compartment="Internal_Species"/>
         <species id="Naout_MM" name="Natrium_Ionen_extraplasma_Methanococcus_maripaludis" boundaryCondition="false" compartment="Internal_Species"/>
         <species id="G6P_MM" name="Glucose-6-Phosphate_Methanococcus_maripaludis" boundaryCondition="false" compartment="Internal_Species"/>
         <species id="F6P_MM" name="Fructose-6-Phosphate_Methanococcus_maripaludis" boundaryCondition="false" compartment="Internal_Species"/>
         <species id="F16P_MM" name="Fructose-1,6-bisphosphate_Methanococcus_maripaludis" boundaryCondition="false" compartment="Internal_Species"/>
         <species id="DHAP_MM" name="Dihydroxyaceton-phosphate_Methanococcus_maripaludis" boundaryCondition="false" compartment="Internal_Species"/>
         <species id="Glyc3P_MM" name="Glycerol_3_phosphate_Methanococcus_maripaludis" boundaryCondition="false" compartment="Internal_Species"/>
         <species id="G3P_MM" name="Glyceraldehyde-3-phosphate_Methanococcus_maripaludis" boundaryCondition="false" compartment="Internal_Species"/>
         <species id="DPG_MM" name="Diphosphoglycerate_Methanococcus_maripaludis" boundaryCondition="false" compartment="Internal_Species"/>
         <species id="3PG_MM" name="3-Phosphoglycerate_Methanococcus_maripaludis" boundaryCondition="false" compartment="Internal_Species"/>
         <species id="2PG_MM" name="2-Phosphoglycerate_Methanococcus_maripaludis" boundaryCondition="false" compartment="Internal_Species"/>
         <species id="PEP_MM" name="Phosphoenolpyruvate_Methanococcus_maripaludis" boundaryCondition="false" compartment="Internal_Species"/>
         <species id="Pyr_MM" name="Pyruvate_Methanococcus_maripaludis" boundaryCondition="false" compartment="Internal_Species"/>
         <species id="AcCoA_MM" name="Acetyl_CoA_Methanococcus_maripaludis" boundaryCondition="false" compartment="Internal_Species"/>
         <species id="alKG_MM" name="alpha-Ketoglutarate(=Oxoglutarate)_Methanococcus_maripaludis" boundaryCondition="false" compartment="Internal_Species"/>
         <species id="SuccCoA_MM" name="Succinyl-Coenzym-A_Methanococcus_maripaludis" boundaryCondition="false" compartment="Internal_Species"/>
         <species id="Succ_MM" name="Succinate_Methanococcus_maripaludis" boundaryCondition="false" compartment="Internal_Species"/>
         <species id="Fum_MM" name="Fumarate_Methanococcus_maripaludis" boundaryCondition="false" compartment="Internal_Species"/>
         <species id="Mal_MM" name="Malate_Methanococcus_maripaludis" boundaryCondition="false" compartment="Internal_Species"/>
         <species id="OxA_MM" name="Oxalacetate_Methanococcus_maripaludis" boundaryCondition="false" compartment="Internal_Species"/>
         <species id="R5P_MM" name="Ribose-5-Phosphate_Methanococcus_maripaludis" boundaryCondition="false" compartment="Internal_Species"/>
         <species id="Rl5P_MM" name="Ribulose-5-Phosphate_Methanococcus_maripaludis" boundaryCondition="false" compartment="Internal_Species"/>
         <species id="E4P_MM" name="Erythrose-4-Phosphate_Methanococcus_maripaludis" boundaryCondition="false" compartment="Internal_Species"/>
         <species id="X5P_MM" name="Xylolose-5-Phosphate_Methanococcus_maripaludis" boundaryCondition="false" compartment="Internal_Species"/>
         <species id="S7P_MM" name="Seduheptulose-7-Phosphate_Methanococcus_maripaludis" boundaryCondition="false" compartment="Internal_Species"/>
         <species id="ATP_MM" name="Adenosintriphosphate_Methanococcus_maripaludis" boundaryCondition="false" compartment="Internal_Species"/>
         <species id="NADH_MM" name="NADH_Methanococcus_maripaludis" boundaryCondition="false" compartment="Internal_Species"/>
         <species id="NADPH_MM" name="NADPH_Methanococcus_maripaludis" boundaryCondition="false" compartment="Internal_Species"/>
         <species id="QuiH2_MM" name="Ubichinon_red_Methanococcus_maripaludis" boundaryCondition="false" compartment="Internal_Species"/>
         <species id="H_ex_MM" name="extraplasmatic_protons_Methanococcus_maripaludis" boundaryCondition="false" compartment="Internal_Species"/>
         <species id="AcP_MM" name="Acetyl-Phosphate_Methanococcus_maripaludis" boundaryCondition="false" compartment="Internal_Species"/>
         <species id="Chor_MM" name="Chorismat_Methanococcus_maripaludis" boundaryCondition="false" compartment="Internal_Species"/>
         <species id="PRPP_MM" name="_5-Phosphoribosyl-1-Pyrophosphate_Methanococcus_maripaludis" boundaryCondition="false" compartment="Internal_Species"/>
         <species id="MTHF_MM" name="_5_10_Methylen-Tetrahydrofolat_Methanococcus_maripaludis" boundaryCondition="false" compartment="Internal_Species"/>
         <species id="Ala_MM" name="Alanin_Methanococcus_maripaludis" boundaryCondition="false" compartment="Internal_Species"/>
         <species id="Cys_MM" name="Cystein_Methanococcus_maripaludis" boundaryCondition="false" compartment="Internal_Species"/>
         <species id="Asp_MM" name="Aspartate_Methanococcus_maripaludis" boundaryCondition="false" compartment="Internal_Species"/>
         <species id="Glu_MM" name="Glutamate_Methanococcus_maripaludis" boundaryCondition="false" compartment="Internal_Species"/>
         <species id="Phe_MM" name="Phenylalanin_Methanococcus_maripaludis" boundaryCondition="false" compartment="Internal_Species"/>
         <species id="Gly_MM" name="Glycin_Methanococcus_maripaludis" boundaryCondition="false" compartment="Internal_Species"/>
         <species id="His_MM" name="Histidin_Methanococcus_maripaludis" boundaryCondition="false" compartment="Internal_Species"/>
         <species id="Ile_MM" name="Isoleucin_Methanococcus_maripaludis" boundaryCondition="false" compartment="Internal_Species"/>
         <species id="Lys_MM" name="Lysin_Methanococcus_maripaludis" boundaryCondition="false" compartment="Internal_Species"/>
         <species id="Leu_MM" name="Leucin_Methanococcus_maripaludis" boundaryCondition="false" compartment="Internal_Species"/>
         <species id="Met_MM" name="Methionin_Methanococcus_maripaludis" boundaryCondition="false" compartment="Internal_Species"/>
         <species id="Asn_MM" name="Asparagin_Methanococcus_maripaludis" boundaryCondition="false" compartment="Internal_Species"/>
         <species id="Pro_MM" name="Prolin_Methanococcus_maripaludis" boundaryCondition="false" compartment="Internal_Species"/>
         <species id="Gln_MM" name="Glutamin_Methanococcus_maripaludis" boundaryCondition="false" compartment="Internal_Species"/>
         <species id="Arg_MM" name="Arginin_Methanococcus_maripaludis" boundaryCondition="false" compartment="Internal_Species"/>
         <species id="Ser_MM" name="Serin_Methanococcus_maripaludis" boundaryCondition="false" compartment="Internal_Species"/>
         <species id="Thr_MM" name="Threonin_Methanococcus_maripaludis" boundaryCondition="false" compartment="Internal_Species"/>
         <species id="Val_MM" name="Valin_Methanococcus_maripaludis" boundaryCondition="false" compartment="Internal_Species"/>
         <species id="Trp_MM" name="Tryptophan_Methanococcus_maripaludis" boundaryCondition="false" compartment="Internal_Species"/>
         <species id="Tyr_MM" name="Tyrosin_Methanococcus_maripaludis" boundaryCondition="false" compartment="Internal_Species"/>
         <species id="rATP_MM" name="ATP_for_RNA_Synth_Methanococcus_maripaludis" boundaryCondition="false" compartment="Internal_Species"/>
         <species id="rGTP_MM" name="GTP_for_RNA_Synth_Methanococcus_maripaludis" boundaryCondition="false" compartment="Internal_Species"/>
         <species id="rCTP_MM" name="CTP_for_RNA_Synth_Methanococcus_maripaludis" boundaryCondition="false" compartment="Internal_Species"/>
         <species id="rUTP_MM" name="UTP_for_RNA_Synth_Methanococcus_maripaludis" boundaryCondition="false" compartment="Internal_Species"/>
         <species id="dATP_MM" name="ATP_for_DNA_Synth_Methanococcus_maripaludis" boundaryCondition="false" compartment="Internal_Species"/>
         <species id="dGTP_MM" name="GTP_for_DNA_Synth_Methanococcus_maripaludis" boundaryCondition="false" compartment="Internal_Species"/>
         <species id="dCTP_MM" name="CTP_for_DNA_Synth_Methanococcus_maripaludis" boundaryCondition="false" compartment="Internal_Species"/>
         <species id="dTTP_MM" name="TTP_for_DNA_Synth_Methanococcus_maripaludis" boundaryCondition="false" compartment="Internal_Species"/>
         <species id="avg_FS_MM" name="av_fatty_acid_Methanococcus_maripaludis" boundaryCondition="false" compartment="Internal_Species"/>
         <species id="UDPGlc_MM" name="UDP_glucose_Methanococcus_maripaludis" boundaryCondition="false" compartment="Internal_Species"/>
         <species id="CDPEth_MM" name="CDP_ethanolamine_Methanococcus_maripaludis" boundaryCondition="false" compartment="Internal_Species"/>
         <species id="OH_myr_ac_MM" name="OH_myristic_Acid_Methanococcus_maripaludis" boundaryCondition="false" compartment="Internal_Species"/>
         <species id="C14_0_FS_MM" name="C_14:0_Fatty_acid_Methanococcus_maripaludis" boundaryCondition="false" compartment="Internal_Species"/>
         <species id="CMP_KDO_MM" name="CMP_KDO_Methanococcus_maripaludis" boundaryCondition="false" compartment="Internal_Species"/>
         <species id="NDPHep_MM" name="NDP_Heptose_Methanococcus_maripaludis" boundaryCondition="false" compartment="Internal_Species"/>
         <species id="TDPGlcs_MM" name="TDP_glucosamine_Methanococcus_maripaludis" boundaryCondition="false" compartment="Internal_Species"/>
         <species id="UDP_NAG_MM" name="UDP_acetylglucosamine_Methanococcus_maripaludis" boundaryCondition="false" compartment="Internal_Species"/>
         <species id="UDP_NAM_MM" name="UDP_N_acetylmuramic_acid_Methanococcus_maripaludis" boundaryCondition="false" compartment="Internal_Species"/>
         <species id="di_am_pim_MM" name="Diaminopimelate_Methanococcus_maripaludis" boundaryCondition="false" compartment="Internal_Species"/>
         <species id="ADPGlc_MM" name="Glycogen_Monomere_Methanococcus_maripaludis" boundaryCondition="false" compartment="Internal_Species"/>
         <species id="Lip_MM" name="Lipids_Methanococcus_maripaludis" boundaryCondition="false" compartment="Internal_Species"/>
         <species id="LPS_MM" name="Lipopolysacharide_Methanococcus_maripaludis" boundaryCondition="false" compartment="Internal_Species"/>
         <species id="PepGly_MM" name="Peptidoglykane_Methanococcus_maripaludis" boundaryCondition="false" compartment="Internal_Species"/>
         <species id="Glyco_MM" name="Glycogen_Methanococcus_maripaludis" boundaryCondition="false" compartment="Internal_Species"/>
         <species id="Prot_MM" name="Proteins_Methanococcus_maripaludis" boundaryCondition="false" compartment="Internal_Species"/>
         <species id="RNA_MM" name="RNA_Methanococcus_maripaludis" boundaryCondition="false" compartment="Internal_Species"/>
         <species id="DNA_MM" name="DNA_Methanococcus_maripaludis" boundaryCondition="false" compartment="Internal_Species"/>
         <species id="Polyphos_MM" name="Polyphosphate_Methanococcus_maripaludis" boundaryCondition="false" compartment="Internal_Species"/>
         <species id="BM_MM" name="Biomass_Methanococcus_maripaludis" boundaryCondition="false" compartment="Internal_Species"/>
         <species id="Form_MM" name="Formate_Methanococcus_maripaludis" boundaryCondition="false" compartment="Internal_Species"/>
         <species id="CO2_MM" name="Carbon_dioxide_Methanococcus_maripaludis" boundaryCondition="false" compartment="Internal_Species"/>
         <species id="N_MM" name="Nitrogen(NH4)_Methanococcus_maripaludis" boundaryCondition="false" compartment="Internal_Species"/>
         <species id="S_MM" name="Sulfur(SO4)_Methanococcus_maripaludis" boundaryCondition="false" compartment="Internal_Species"/>
         <species id="Ac_MM" name="Acetate_Methanococcus_maripaludis" boundaryCondition="false" compartment="Internal_Species"/>
         <species id="H2_MM" name="Hydrogen_Methanococcus_maripaludis" boundaryCondition="false" compartment="Internal_Species"/>
         <species id="G6P_MB" name="Glucose-6-Phosphate_Methanosarcina_barkeri" boundaryCondition="false" compartment="Internal_Species"/>
         <species id="F6P_MB" name="Fructose-6-Phosphate_Methanosarcina_barkeri" boundaryCondition="false" compartment="Internal_Species"/>
         <species id="F16P_MB" name="Fructose-1,6-bisphosphate_Methanosarcina_barkeri" boundaryCondition="false" compartment="Internal_Species"/>
         <species id="DHAP_MB" name="Dihydroxyaceton-phosphate_Methanosarcina_barkeri" boundaryCondition="false" compartment="Internal_Species"/>
         <species id="Glyc3P_MB" name="Glycerol_3_phosphate_Methanosarcina_barkeri" boundaryCondition="false" compartment="Internal_Species"/>
         <species id="G3P_MB" name="Glyceraldehyde-3-phosphate_Methanosarcina_barkeri" boundaryCondition="false" compartment="Internal_Species"/>
         <species id="DPG_MB" name="Diphosphoglycerate_Methanosarcina_barkeri" boundaryCondition="false" compartment="Internal_Species"/>
         <species id="3PG_MB" name="3-Phosphoglycerate_Methanosarcina_barkeri" boundaryCondition="false" compartment="Internal_Species"/>
         <species id="2PG_MB" name="2-Phosphoglycerate_Methanosarcina_barkeri" boundaryCondition="false" compartment="Internal_Species"/>
         <species id="PEP_MB" name="Phosphoenolpyruvate_Methanosarcina_barkeri" boundaryCondition="false" compartment="Internal_Species"/>
         <species id="Pyr_MB" name="Pyruvate_Methanosarcina_barkeri" boundaryCondition="false" compartment="Internal_Species"/>
         <species id="AcCoA_MB" name="Acetyl_CoA_Methanosarcina_barkeri" boundaryCondition="false" compartment="Internal_Species"/>
         <species id="Cit_MB" name="Citrate_Methanosarcina_barkeri" boundaryCondition="false" compartment="Internal_Species"/>
         <species id="ICit_MB" name="Iso-Citrate_Methanosarcina_barkeri" boundaryCondition="false" compartment="Internal_Species"/>
         <species id="alKG_MB" name="alpha-Ketoglutarate(=Oxoglutarate)_Methanosarcina_barkeri" boundaryCondition="false" compartment="Internal_Species"/>
         <species id="OxA_MB" name="Oxalacetate_Methanosarcina_barkeri" boundaryCondition="false" compartment="Internal_Species"/>
         <species id="R5P_MB" name="Ribose-5-Phosphate_Methanosarcina_barkeri" boundaryCondition="false" compartment="Internal_Species"/>
         <species id="Rl5P_MB" name="Ribulose-5-Phosphate_Methanosarcina_barkeri" boundaryCondition="false" compartment="Internal_Species"/>
         <species id="PGlac_MB" name="6-Phospho-Gluconolactone_Methanosarcina_barkeri" boundaryCondition="false" compartment="Internal_Species"/>
         <species id="PGluc_MB" name="6-Phospho-Gluconate_Methanosarcina_barkeri" boundaryCondition="false" compartment="Internal_Species"/>
         <species id="ATP_MB" name="Adenosintriphosphate_Methanosarcina_barkeri" boundaryCondition="false" compartment="Internal_Species"/>
         <species id="NADH_MB" name="NADH_Methanosarcina_barkeri" boundaryCondition="false" compartment="Internal_Species"/>
         <species id="NADPH_MB" name="NADPH_Methanosarcina_barkeri" boundaryCondition="false" compartment="Internal_Species"/>
         <species id="H_ex_MB" name="extraplasmatic_protons_Methanosarcina_barkeri" boundaryCondition="false" compartment="Internal_Species"/>
         <species id="CO2_MB" name="Carbon_dioxide_Methanosarcina_barkeri" boundaryCondition="false" compartment="Internal_Species"/>
         <species id="N_MB" name="Nitrogen(NH4)_Methanosarcina_barkeri" boundaryCondition="false" compartment="Internal_Species"/>
         <species id="S_MB" name="Sulfur(SO4)_Methanosarcina_barkeri" boundaryCondition="false" compartment="Internal_Species"/>
         <species id="AcP_MB" name="Acetyl-Phosphate_Methanosarcina_barkeri" boundaryCondition="false" compartment="Internal_Species"/>
         <species id="Ac_MB" name="Acetate_Methanosarcina_barkeri" boundaryCondition="false" compartment="Internal_Species"/>
         <species id="Chor_MB" name="Chorismat_Methanosarcina_barkeri" boundaryCondition="false" compartment="Internal_Species"/>
         <species id="PRPP_MB" name="_5-Phosphoribosyl-1-Pyrophosphate_Methanosarcina_barkeri" boundaryCondition="false" compartment="Internal_Species"/>
         <species id="MTHF_MB" name="_5_10_Methylen-Tetrahydrofolat_Methanosarcina_barkeri" boundaryCondition="false" compartment="Internal_Species"/>
         <species id="Ala_MB" name="Alanin_Methanosarcina_barkeri" boundaryCondition="false" compartment="Internal_Species"/>
         <species id="Cys_MB" name="Cystein_Methanosarcina_barkeri" boundaryCondition="false" compartment="Internal_Species"/>
         <species id="Asp_MB" name="Aspartate_Methanosarcina_barkeri" boundaryCondition="false" compartment="Internal_Species"/>
         <species id="Glu_MB" name="Glutamate_Methanosarcina_barkeri" boundaryCondition="false" compartment="Internal_Species"/>
         <species id="Phe_MB" name="Phenylalanin_Methanosarcina_barkeri" boundaryCondition="false" compartment="Internal_Species"/>
         <species id="Gly_MB" name="Glycin_Methanosarcina_barkeri" boundaryCondition="false" compartment="Internal_Species"/>
         <species id="His_MB" name="Histidin_Methanosarcina_barkeri" boundaryCondition="false" compartment="Internal_Species"/>
         <species id="Ile_MB" name="Isoleucin_Methanosarcina_barkeri" boundaryCondition="false" compartment="Internal_Species"/>
         <species id="Lys_MB" name="Lysin_Methanosarcina_barkeri" boundaryCondition="false" compartment="Internal_Species"/>
         <species id="Leu_MB" name="Leucin_Methanosarcina_barkeri" boundaryCondition="false" compartment="Internal_Species"/>
         <species id="Met_MB" name="Methionin_Methanosarcina_barkeri" boundaryCondition="false" compartment="Internal_Species"/>
         <species id="Asn_MB" name="Asparagin_Methanosarcina_barkeri" boundaryCondition="false" compartment="Internal_Species"/>
         <species id="Pro_MB" name="Prolin_Methanosarcina_barkeri" boundaryCondition="false" compartment="Internal_Species"/>
         <species id="Gln_MB" name="Glutamin_Methanosarcina_barkeri" boundaryCondition="false" compartment="Internal_Species"/>
         <species id="Arg_MB" name="Arginin_Methanosarcina_barkeri" boundaryCondition="false" compartment="Internal_Species"/>
         <species id="Ser_MB" name="Serin_Methanosarcina_barkeri" boundaryCondition="false" compartment="Internal_Species"/>
         <species id="Thr_MB" name="Threonin_Methanosarcina_barkeri" boundaryCondition="false" compartment="Internal_Species"/>
         <species id="Val_MB" name="Valin_Methanosarcina_barkeri" boundaryCondition="false" compartment="Internal_Species"/>
         <species id="Trp_MB" name="Tryptophan_Methanosarcina_barkeri" boundaryCondition="false" compartment="Internal_Species"/>
         <species id="Tyr_MB" name="Tyrosin_Methanosarcina_barkeri" boundaryCondition="false" compartment="Internal_Species"/>
         <species id="rATP_MB" name="ATP_for_RNA_Synth_Methanosarcina_barkeri" boundaryCondition="false" compartment="Internal_Species"/>
         <species id="rGTP_MB" name="GTP_for_RNA_Synth_Methanosarcina_barkeri" boundaryCondition="false" compartment="Internal_Species"/>
         <species id="rCTP_MB" name="CTP_for_RNA_Synth_Methanosarcina_barkeri" boundaryCondition="false" compartment="Internal_Species"/>
         <species id="rUTP_MB" name="UTP_for_RNA_Synth_Methanosarcina_barkeri" boundaryCondition="false" compartment="Internal_Species"/>
         <species id="dATP_MB" name="ATP_for_DNA_Synth_Methanosarcina_barkeri" boundaryCondition="false" compartment="Internal_Species"/>
         <species id="dGTP_MB" name="GTP_for_DNA_Synth_Methanosarcina_barkeri" boundaryCondition="false" compartment="Internal_Species"/>
         <species id="dCTP_MB" name="CTP_for_DNA_Synth_Methanosarcina_barkeri" boundaryCondition="false" compartment="Internal_Species"/>
         <species id="dTTP_MB" name="TTP_for_DNA_Synth_Methanosarcina_barkeri" boundaryCondition="false" compartment="Internal_Species"/>
         <species id="avg_FS_MB" name="av_fatty_acid_Methanosarcina_barkeri" boundaryCondition="false" compartment="Internal_Species"/>
         <species id="UDPGlc_MB" name="UDP_glucose_Methanosarcina_barkeri" boundaryCondition="false" compartment="Internal_Species"/>
         <species id="CDPEth_MB" name="CDP_ethanolamine_Methanosarcina_barkeri" boundaryCondition="false" compartment="Internal_Species"/>
         <species id="OH_myr_ac_MB" name="OH_myristic_Acid_Methanosarcina_barkeri" boundaryCondition="false" compartment="Internal_Species"/>
         <species id="C14_0_FS_MB" name="C_14:0_Fatty_acid_Methanosarcina_barkeri" boundaryCondition="false" compartment="Internal_Species"/>
         <species id="CMP_KDO_MB" name="CMP_KDO_Methanosarcina_barkeri" boundaryCondition="false" compartment="Internal_Species"/>
         <species id="NDPHep_MB" name="NDP_Heptose_Methanosarcina_barkeri" boundaryCondition="false" compartment="Internal_Species"/>
         <species id="TDPGlcs_MB" name="TDP_glucosamine_Methanosarcina_barkeri" boundaryCondition="false" compartment="Internal_Species"/>
         <species id="UDP_NAG_MB" name="UDP_acetylglucosamine_Methanosarcina_barkeri" boundaryCondition="false" compartment="Internal_Species"/>
         <species id="UDP_NAM_MB" name="UDP_N_acetylmuramic_acid_Methanosarcina_barkeri" boundaryCondition="false" compartment="Internal_Species"/>
         <species id="di_am_pim_MB" name="Diaminopimelate_Methanosarcina_barkeri" boundaryCondition="false" compartment="Internal_Species"/>
         <species id="ADPGlc_MB" name="Glycogen_Monomere_Methanosarcina_barkeri" boundaryCondition="false" compartment="Internal_Species"/>
         <species id="CO_MB" name="Carbon_monoxide_Methanosarcina_barkeri" boundaryCondition="false" compartment="Internal_Species"/>
         <species id="aCH3_Co_III_Fe_S_MB" name="a[methyl-Co(III)corrinoidFe-Sprotein]_Methanosarcina_barkeri" boundaryCondition="false" compartment="Internal_Species"/>
         <species id="CH3_H4_MPT_MB" name="5-methyl-tetrahydrosarcinapterin_Methanosarcina_barkeri" boundaryCondition="false" compartment="Internal_Species"/>
         <species id="MeCoM_MB" name="Methyl-CoM_Methanosarcina_barkeri" boundaryCondition="false" compartment="Internal_Species"/>
         <species id="Na_out_MB" name="Natrium_extraplasma_Methanosarcina_barkeri" boundaryCondition="false" compartment="Internal_Species"/>
         <species id="Meth_MB" name="Methane_Methanosarcina_barkeri" boundaryCondition="false" compartment="Internal_Species"/>
         <species id="CHOMFR_MB" name="Formylmethanofuran_Methanosarcina_barkeri" boundaryCondition="false" compartment="Internal_Species"/>
         <species id="5CHOMPT_MB" name="5-Formyl-tetrahydrosarcinapterin_Methanosarcina_barkeri" boundaryCondition="false" compartment="Internal_Species"/>
         <species id="CHH4MPT_MB" name="5,10methenyltetrahydrosarcinapterin_Methanosarcina_barkeri" boundaryCondition="false" compartment="Internal_Species"/>
         <species id="CH2H4MPT_MB" name="5,10methylenetetrahydrosarcinapterin_Methanosarcina_barkeri" boundaryCondition="false" compartment="Internal_Species"/>
         <species id="Hout_MB" name="Protons_extraplasma_Methanosarcina_barkeri" boundaryCondition="false" compartment="Internal_Species"/>
         <species id="H2_MB" name="Hydrogen_Methanosarcina_barkeri" boundaryCondition="false" compartment="Internal_Species"/>
         <species id="Lip_MB" name="Lipids_Methanosarcina_barkeri" boundaryCondition="false" compartment="Internal_Species"/>
         <species id="LPS_MB" name="Lipopolysacharide_Methanosarcina_barkeri" boundaryCondition="false" compartment="Internal_Species"/>
         <species id="PepGly_MB" name="Peptidoglukan_Methanosarcina_barkeri" boundaryCondition="false" compartment="Internal_Species"/>
         <species id="Prot_MB" name="Protein_Methanosarcina_barkeri" boundaryCondition="false" compartment="Internal_Species"/>
         <species id="RNA_MB" name="RNA_Methanosarcina_barkeri" boundaryCondition="false" compartment="Internal_Species"/>
         <species id="DNA_MB" name="DNA_Methanosarcina_barkeri" boundaryCondition="false" compartment="Internal_Species"/>
         <species id="Polyphos_MB" name="Polyphosphate_Methanosarcina_barkeri" boundaryCondition="false" compartment="Internal_Species"/>
         <species id="Glyc_MB" name="Glycogen_Methanosarcina_barkeri" boundaryCondition="false" compartment="Internal_Species"/>
         <species id="BM_MB" name="Biomass_Methanosarcina_barkeri" boundaryCondition="false" compartment="Internal_Species"/>
         <species id="Hu5P_MB" name="Hexulose-5-phosphate_Methanosarcina_barkeri" boundaryCondition="false" compartment="Internal_Species"/>
         <species id="Forma_MB" name="Formaldehyde_Methanosarcina_barkeri" boundaryCondition="false" compartment="Internal_Species"/>
         <species id="MeOH_MB" name="Methanol_Methanosarcina_barkeri" boundaryCondition="false" compartment="Internal_Species"/>
         <species id="Lac_EX" name="Lactate_exchange" boundaryCondition="false" compartment="Internal_Species"/>
         <species id="Pyr_EX" name="Pyruvate_exchange" boundaryCondition="false" compartment="Internal_Species"/>
         <species id="Form_EX" name="Formate_exchange" boundaryCondition="false" compartment="Internal_Species"/>
         <species id="Ac_EX" name="Acetate_exchange" boundaryCondition="false" compartment="Internal_Species"/>
         <species id="CO2_EX" name="Carbon_dioxide_exchange" boundaryCondition="false" compartment="Internal_Species"/>
         <species id="H2_EX" name="Hydrogen_exchange" boundaryCondition="false" compartment="Internal_Species"/>
         <species id="MeOH_EX" name="Methanol_exchange" boundaryCondition="false" compartment="Internal_Species"/>
         <species id="Meth_EX" name="Methane_exchange" boundaryCondition="false" compartment="Internal_Species"/>
         <species id="Eth_EX" name="Ethanol_exchange" boundaryCondition="false" compartment="Internal_Species"/>
         <species id="BM_tot" name="Biomass_total" boundaryCondition="false" compartment="Internal_Species"/>
      </listOfSpecies>
      <listOfReactions>
         <reaction id="BM_Synth_DV" name="BM_Synth_DV" reversible="false">
            <listOfReactants>
               <speciesReference species="Prot_DV" stoichiometry="0.64"/>
               <speciesReference species="RNA_DV" stoichiometry="0.185"/>
               <speciesReference species="DNA_DV" stoichiometry="0.03"/>
               <speciesReference species="Lip_DV" stoichiometry="0.1"/>
               <speciesReference species="LPS_DV" stoichiometry="0.015"/>
               <speciesReference species="PepGly_DV" stoichiometry="0.015"/>
               <speciesReference species="Glyco_DV" stoichiometry="0.015"/>
            </listOfReactants>
            <listOfProducts>
               <speciesReference species="BM_DV" stoichiometry="1"/>
            </listOfProducts>
         </reaction>
         <reaction id="Ala_Synth_DV" name="Ala_Synth_DV" reversible="false">
            <listOfReactants>
               <speciesReference species="Pyr_DV" stoichiometry="1"/>
               <speciesReference species="Glu_DV" stoichiometry="1"/>
            </listOfReactants>
            <listOfProducts>
               <speciesReference species="alKG_DV" stoichiometry="1"/>
               <speciesReference species="Ala_DV" stoichiometry="1"/>
            </listOfProducts>
         </reaction>
         <reaction id="Arg_Synth_DV" name="Arg_Synth_DV" reversible="false">
            <listOfReactants>
               <speciesReference species="AcCoA_DV" stoichiometry="1"/>
               <speciesReference species="ATP_DV" stoichiometry="4"/>
               <speciesReference species="NADPH_DV" stoichiometry="1"/>
               <speciesReference species="CO2_DV" stoichiometry="1"/>
               <speciesReference species="N_DV" stoichiometry="1"/>
               <speciesReference species="Asp_DV" stoichiometry="1"/>
               <speciesReference species="Glu_DV" stoichiometry="2"/>
            </listOfReactants>
            <listOfProducts>
               <speciesReference species="alKG_DV" stoichiometry="1"/>
               <speciesReference species="Fum_DV" stoichiometry="1"/>
               <speciesReference species="Ac_DV" stoichiometry="1"/>
               <speciesReference species="Arg_DV" stoichiometry="1"/>
            </listOfProducts>
         </reaction>
         <reaction id="Asn_Synth_DV" name="Asn_Synth_DV" reversible="false">
            <listOfReactants>
               <speciesReference species="ATP_DV" stoichiometry="2"/>
               <speciesReference species="N_DV" stoichiometry="1"/>
               <speciesReference species="Asp_DV" stoichiometry="1"/>
            </listOfReactants>
            <listOfProducts>
               <speciesReference species="Asn_DV" stoichiometry="1"/>
            </listOfProducts>
         </reaction>
         <reaction id="Asp_synth_DV" name="Asp_synth_DV" reversible="false">
            <listOfReactants>
               <speciesReference species="OxA_DV" stoichiometry="1"/>
               <speciesReference species="Glu_DV" stoichiometry="1"/>
            </listOfReactants>
            <listOfProducts>
               <speciesReference species="alKG_DV" stoichiometry="1"/>
               <speciesReference species="Asp_DV" stoichiometry="1"/>
            </listOfProducts>
         </reaction>
         <reaction id="Cys_Synth_DV" name="Cys_Synth_DV" reversible="false">
            <listOfReactants>
               <speciesReference species="AcCoA_DV" stoichiometry="1"/>
               <speciesReference species="S_DV" stoichiometry="1"/>
               <speciesReference species="Ser_DV" stoichiometry="1"/>
            </listOfReactants>
            <listOfProducts>
               <speciesReference species="Ac_DV" stoichiometry="1"/>
               <speciesReference species="Cys_DV" stoichiometry="1"/>
            </listOfProducts>
         </reaction>
         <reaction id="Gln_Synth_DV" name="Gln_Synth_DV" reversible="false">
            <listOfReactants>
               <speciesReference species="ATP_DV" stoichiometry="1"/>
               <speciesReference species="N_DV" stoichiometry="1"/>
               <speciesReference species="Glu_DV" stoichiometry="1"/>
            </listOfReactants>
            <listOfProducts>
               <speciesReference species="Gln_DV" stoichiometry="1"/>
            </listOfProducts>
         </reaction>
         <reaction id="Glu_synth_DV" name="Glu_synth_DV" reversible="false">
            <listOfReactants>
               <speciesReference species="alKG_DV" stoichiometry="1"/>
               <speciesReference species="NADPH_DV" stoichiometry="1"/>
               <speciesReference species="N_DV" stoichiometry="1"/>
            </listOfReactants>
            <listOfProducts>
               <speciesReference species="Glu_DV" stoichiometry="1"/>
            </listOfProducts>
         </reaction>
         <reaction id="Gly_Synth_DV" name="Gly_Synth_DV" reversible="false">
            <listOfReactants>
               <speciesReference species="Ser_DV" stoichiometry="1"/>
            </listOfReactants>
            <listOfProducts>
               <speciesReference species="MTHF_DV" stoichiometry="1"/>
               <speciesReference species="Gly_DV" stoichiometry="1"/>
            </listOfProducts>
         </reaction>
         <reaction id="His_Synth_DV" name="His_Synth_DV" reversible="false">
            <listOfReactants>
               <speciesReference species="ATP_DV" stoichiometry="1"/>
               <speciesReference species="PRPP_DV" stoichiometry="1"/>
               <speciesReference species="Gln_DV" stoichiometry="1"/>
            </listOfReactants>
            <listOfProducts>
               <speciesReference species="alKG_DV" stoichiometry="1"/>
               <speciesReference species="NADH_DV" stoichiometry="2"/>
               <speciesReference species="His_DV" stoichiometry="1"/>
            </listOfProducts>
         </reaction>
         <reaction id="Ile_Synth_DV" name="Ile_Synth_DV" reversible="false">
            <listOfReactants>
               <speciesReference species="Pyr_DV" stoichiometry="1"/>
               <speciesReference species="NADPH_DV" stoichiometry="1"/>
               <speciesReference species="Glu_DV" stoichiometry="1"/>
               <speciesReference species="Thr_DV" stoichiometry="1"/>
            </listOfReactants>
            <listOfProducts>
               <speciesReference species="alKG_DV" stoichiometry="1"/>
               <speciesReference species="CO2_DV" stoichiometry="1"/>
               <speciesReference species="N_DV" stoichiometry="1"/>
               <speciesReference species="Ile_DV" stoichiometry="1"/>
            </listOfProducts>
         </reaction>
         <reaction id="Leu_Synth_DV" name="Leu_Synth_DV" reversible="false">
            <listOfReactants>
               <speciesReference species="Pyr_DV" stoichiometry="2"/>
               <speciesReference species="AcCoA_DV" stoichiometry="1"/>
               <speciesReference species="NADPH_DV" stoichiometry="1"/>
               <speciesReference species="Glu_DV" stoichiometry="1"/>
            </listOfReactants>
            <listOfProducts>
               <speciesReference species="alKG_DV" stoichiometry="1"/>
               <speciesReference species="NADH_DV" stoichiometry="1"/>
               <speciesReference species="CO2_DV" stoichiometry="2"/>
               <speciesReference species="Leu_DV" stoichiometry="1"/>
            </listOfProducts>
         </reaction>
         <reaction id="Lys_Synth_DV" name="Lys_Synth_DV" reversible="false">
            <listOfReactants>
               <speciesReference species="di_am_pim_DV" stoichiometry="1"/>
            </listOfReactants>
            <listOfProducts>
               <speciesReference species="CO2_DV" stoichiometry="1"/>
               <speciesReference species="Lys_DV" stoichiometry="1"/>
            </listOfProducts>
         </reaction>
         <reaction id="Met_Synth_DV" name="Met_Synth_DV" reversible="false">
            <listOfReactants>
               <speciesReference species="SuccCoA_DV" stoichiometry="1"/>
               <speciesReference species="ATP_DV" stoichiometry="1"/>
               <speciesReference species="NADPH_DV" stoichiometry="2"/>
               <speciesReference species="MTHF_DV" stoichiometry="1"/>
               <speciesReference species="Cys_DV" stoichiometry="1"/>
               <speciesReference species="Asp_DV" stoichiometry="1"/>
            </listOfReactants>
            <listOfProducts>
               <speciesReference species="Pyr_DV" stoichiometry="1"/>
               <speciesReference species="Succ_DV" stoichiometry="1"/>
               <speciesReference species="N_DV" stoichiometry="1"/>
               <speciesReference species="Met_DV" stoichiometry="1"/>
            </listOfProducts>
         </reaction>
         <reaction id="Phe_Synth_DV" name="Phe_Synth_DV" reversible="false">
            <listOfReactants>
               <speciesReference species="Chor_DV" stoichiometry="1"/>
               <speciesReference species="Glu_DV" stoichiometry="1"/>
            </listOfReactants>
            <listOfProducts>
               <speciesReference species="alKG_DV" stoichiometry="1"/>
               <speciesReference species="CO2_DV" stoichiometry="1"/>
               <speciesReference species="Phe_DV" stoichiometry="1"/>
            </listOfProducts>
         </reaction>
         <reaction id="Pro_Synth_DV" name="Pro_Synth_DV" reversible="false">
            <listOfReactants>
               <speciesReference species="ATP_DV" stoichiometry="1"/>
               <speciesReference species="NADPH_DV" stoichiometry="2"/>
               <speciesReference species="Glu_DV" stoichiometry="1"/>
            </listOfReactants>
            <listOfProducts>
               <speciesReference species="Pro_DV" stoichiometry="1"/>
            </listOfProducts>
         </reaction>
         <reaction id="Ser_Synth_DV" name="Ser_Synth_DV" reversible="false">
            <listOfReactants>
               <speciesReference species="3PG_DV" stoichiometry="1"/>
               <speciesReference species="Glu_DV" stoichiometry="1"/>
            </listOfReactants>
            <listOfProducts>
               <speciesReference species="alKG_DV" stoichiometry="1"/>
               <speciesReference species="NADH_DV" stoichiometry="1"/>
               <speciesReference species="Ser_DV" stoichiometry="1"/>
            </listOfProducts>
         </reaction>
         <reaction id="Thr_Synth_DV" name="Thr_Synth_DV" reversible="false">
            <listOfReactants>
               <speciesReference species="ATP_DV" stoichiometry="2"/>
               <speciesReference species="NADPH_DV" stoichiometry="2"/>
               <speciesReference species="Asp_DV" stoichiometry="1"/>
            </listOfReactants>
            <listOfProducts>
               <speciesReference species="Thr_DV" stoichiometry="1"/>
            </listOfProducts>
         </reaction>
         <reaction id="Trp_Synth_DV" name="Trp_Synth_DV" reversible="false">
            <listOfReactants>
               <speciesReference species="Chor_DV" stoichiometry="1"/>
               <speciesReference species="PRPP_DV" stoichiometry="1"/>
               <speciesReference species="Gln_DV" stoichiometry="1"/>
               <speciesReference species="Ser_DV" stoichiometry="1"/>
            </listOfReactants>
            <listOfProducts>
               <speciesReference species="G3P_DV" stoichiometry="1"/>
               <speciesReference species="Pyr_DV" stoichiometry="1"/>
               <speciesReference species="CO2_DV" stoichiometry="1"/>
               <speciesReference species="Glu_DV" stoichiometry="1"/>
               <speciesReference species="Trp_DV" stoichiometry="1"/>
            </listOfProducts>
         </reaction>
         <reaction id="Tyr_Synth_DV" name="Tyr_Synth_DV" reversible="false">
            <listOfReactants>
               <speciesReference species="Chor_DV" stoichiometry="1"/>
               <speciesReference species="Glu_DV" stoichiometry="1"/>
            </listOfReactants>
            <listOfProducts>
               <speciesReference species="alKG_DV" stoichiometry="1"/>
               <speciesReference species="NADH_DV" stoichiometry="1"/>
               <speciesReference species="CO2_DV" stoichiometry="1"/>
               <speciesReference species="Tyr_DV" stoichiometry="1"/>
            </listOfProducts>
         </reaction>
         <reaction id="Val_Synth_DV" name="Val_Synth_DV" reversible="false">
            <listOfReactants>
               <speciesReference species="Pyr_DV" stoichiometry="2"/>
               <speciesReference species="NADPH_DV" stoichiometry="1"/>
               <speciesReference species="Glu_DV" stoichiometry="1"/>
            </listOfReactants>
            <listOfProducts>
               <speciesReference species="alKG_DV" stoichiometry="1"/>
               <speciesReference species="CO2_DV" stoichiometry="1"/>
               <speciesReference species="Val_DV" stoichiometry="1"/>
            </listOfProducts>
         </reaction>
         <reaction id="2PG_DV__PEP_DV" name="2PG_DV::PEP_DV" reversible="true">
            <listOfReactants>
               <speciesReference species="2PG_DV" stoichiometry="1"/>
            </listOfReactants>
            <listOfProducts>
               <speciesReference species="PEP_DV" stoichiometry="1"/>
            </listOfProducts>
         </reaction>
         <reaction id="3PG_DV__2PG_DV" name="3PG_DV::2PG_DV" reversible="true">
            <listOfReactants>
               <speciesReference species="3PG_DV" stoichiometry="1"/>
            </listOfReactants>
            <listOfProducts>
               <speciesReference species="2PG_DV" stoichiometry="1"/>
            </listOfProducts>
         </reaction>
         <reaction id="AcCoA_DV__AcP_DV" name="AcCoA_DV::AcP_DV" reversible="true">
            <listOfReactants>
               <speciesReference species="AcCoA_DV" stoichiometry="1"/>
            </listOfReactants>
            <listOfProducts>
               <speciesReference species="AcP_DV" stoichiometry="1"/>
            </listOfProducts>
         </reaction>
         <reaction id="AcP_DV__Ac_DV" name="AcP_DV::Ac_DV" reversible="true">
            <listOfReactants>
               <speciesReference species="AcP_DV" stoichiometry="1"/>
            </listOfReactants>
            <listOfProducts>
               <speciesReference species="ATP_DV" stoichiometry="1"/>
               <speciesReference species="Ac_DV" stoichiometry="1"/>
            </listOfProducts>
         </reaction>
         <reaction id="Adh_DV__Eth_DV" name="Adh_DV::Eth_DV" reversible="false">
            <listOfReactants>
               <speciesReference species="Eth_DV" stoichiometry="1"/>
            </listOfReactants>
            <listOfProducts>
               <speciesReference species="NADH_DV" stoichiometry="1"/>
               <speciesReference species="Adh_DV" stoichiometry="1"/>
            </listOfProducts>
         </reaction>
         <reaction id="ADPGlc_Synth" name="ADPGlc_Synth" reversible="false">
            <listOfReactants>
               <speciesReference species="G6P_DV" stoichiometry="1"/>
               <speciesReference species="ATP_DV" stoichiometry="1"/>
            </listOfReactants>
            <listOfProducts>
               <speciesReference species="ADPGlc_DV" stoichiometry="1"/>
            </listOfProducts>
         </reaction>
         <reaction id="ATPdrain_DV" name="ATPdrain_DV" reversible="false">
            <listOfReactants>
               <speciesReference species="ATP_DV" stoichiometry="1"/>
            </listOfReactants>
         </reaction>
         <reaction id="ATPSynth_DV" name="ATPSynth_DV" reversible="true">
            <listOfReactants>
               <speciesReference species="H_ex_DV" stoichiometry="3"/>
            </listOfReactants>
            <listOfProducts>
               <speciesReference species="ATP_DV" stoichiometry="1"/>
            </listOfProducts>
         </reaction>
         <reaction id="avg_FS_Synth_DV" name="avg_FS_Synth_DV" reversible="false">
            <listOfReactants>
               <speciesReference species="AcCoA_DV" stoichiometry="8.24"/>
               <speciesReference species="ATP_DV" stoichiometry="7.24"/>
               <speciesReference species="NADPH_DV" stoichiometry="13.91"/>
            </listOfReactants>
            <listOfProducts>
               <speciesReference species="avg_FS_DV" stoichiometry="1"/>
            </listOfProducts>
         </reaction>
         <reaction id="C14_0_FS_Synth_DV" name="C14_0_FS_Synth_DV" reversible="false">
            <listOfReactants>
               <speciesReference species="AcCoA_DV" stoichiometry="7"/>
               <speciesReference species="ATP_DV" stoichiometry="6"/>
               <speciesReference species="NADPH_DV" stoichiometry="12"/>
            </listOfReactants>
            <listOfProducts>
               <speciesReference species="C14_0_FS_DV" stoichiometry="1"/>
            </listOfProducts>
         </reaction>
         <reaction id="CDPEth_Synth_DV" name="CDPEth_Synth_DV" reversible="false">
            <listOfReactants>
               <speciesReference species="3PG_DV" stoichiometry="1"/>
               <speciesReference species="ATP_DV" stoichiometry="3"/>
               <speciesReference species="NADPH_DV" stoichiometry="1"/>
               <speciesReference species="N_DV" stoichiometry="1"/>
            </listOfReactants>
            <listOfProducts>
               <speciesReference species="NADH_DV" stoichiometry="1"/>
               <speciesReference species="CDPEth_DV" stoichiometry="1"/>
            </listOfProducts>
         </reaction>
         <reaction id="Chor_Synth_DV" name="Chor_Synth_DV" reversible="false">
            <listOfReactants>
               <speciesReference species="PEP_DV" stoichiometry="2"/>
               <speciesReference species="E4P_DV" stoichiometry="1"/>
               <speciesReference species="ATP_DV" stoichiometry="1"/>
               <speciesReference species="NADPH_DV" stoichiometry="1"/>
            </listOfReactants>
            <listOfProducts>
               <speciesReference species="Chor_DV" stoichiometry="1"/>
            </listOfProducts>
         </reaction>
         <reaction id="Cit_DV__ICit_DV" name="Cit_DV::ICit_DV" reversible="true">
            <listOfReactants>
               <speciesReference species="Cit_DV" stoichiometry="1"/>
            </listOfReactants>
            <listOfProducts>
               <speciesReference species="ICit_DV" stoichiometry="1"/>
            </listOfProducts>
         </reaction>
         <reaction id="CMP_KDO_Synth_DV" name="CMP_KDO_Synth_DV" reversible="false">
            <listOfReactants>
               <speciesReference species="PEP_DV" stoichiometry="1"/>
               <speciesReference species="R5P_DV" stoichiometry="1"/>
               <speciesReference species="ATP_DV" stoichiometry="2"/>
            </listOfReactants>
            <listOfProducts>
               <speciesReference species="CMP_KDO_DV" stoichiometry="1"/>
            </listOfProducts>
         </reaction>
         <reaction id="dATP_Synth_DV" name="dATP_Synth_DV" reversible="false">
            <listOfReactants>
               <speciesReference species="NADPH_DV" stoichiometry="1"/>
               <speciesReference species="rATP_DV" stoichiometry="1"/>
            </listOfReactants>
            <listOfProducts>
               <speciesReference species="dATP_DV" stoichiometry="1"/>
            </listOfProducts>
         </reaction>
         <reaction id="dCTP_Synth_DV" name="dCTP_Synth_DV" reversible="false">
            <listOfReactants>
               <speciesReference species="NADPH_DV" stoichiometry="1"/>
               <speciesReference species="rCTP_DV" stoichiometry="1"/>
            </listOfReactants>
            <listOfProducts>
               <speciesReference species="dCTP_DV" stoichiometry="1"/>
            </listOfProducts>
         </reaction>
         <reaction id="dGTP_Synth_DV" name="dGTP_Synth_DV" reversible="false">
            <listOfReactants>
               <speciesReference species="NADPH_DV" stoichiometry="1"/>
               <speciesReference species="rGTP_DV" stoichiometry="1"/>
            </listOfReactants>
            <listOfProducts>
               <speciesReference species="dGTP_DV" stoichiometry="1"/>
            </listOfProducts>
         </reaction>
         <reaction id="DHAP_DV__G3P_DV" name="DHAP_DV::G3P_DV" reversible="true">
            <listOfReactants>
               <speciesReference species="DHAP_DV" stoichiometry="1"/>
            </listOfReactants>
            <listOfProducts>
               <speciesReference species="G3P_DV" stoichiometry="1"/>
            </listOfProducts>
         </reaction>
         <reaction id="DHAP_DV__Glyc3P_DV" name="DHAP_DV::Glyc3P_DV" reversible="true">
            <listOfReactants>
               <speciesReference species="DHAP_DV" stoichiometry="1"/>
               <speciesReference species="NADH_DV" stoichiometry="1"/>
            </listOfReactants>
            <listOfProducts>
               <speciesReference species="Glyc3P_DV" stoichiometry="1"/>
            </listOfProducts>
         </reaction>
         <reaction id="di_am_pim_Synth_DV" name="di_am_pim_Synth_DV" reversible="false">
            <listOfReactants>
               <speciesReference species="Pyr_DV" stoichiometry="1"/>
               <speciesReference species="SuccCoA_DV" stoichiometry="1"/>
               <speciesReference species="ATP_DV" stoichiometry="1"/>
               <speciesReference species="NADPH_DV" stoichiometry="2"/>
               <speciesReference species="Asp_DV" stoichiometry="1"/>
               <speciesReference species="Glu_DV" stoichiometry="1"/>
            </listOfReactants>
            <listOfProducts>
               <speciesReference species="alKG_DV" stoichiometry="1"/>
               <speciesReference species="Succ_DV" stoichiometry="1"/>
               <speciesReference species="di_am_pim_DV" stoichiometry="1"/>
            </listOfProducts>
         </reaction>
         <reaction id="DPG_DV__3PG_DV" name="DPG_DV::3PG_DV" reversible="true">
            <listOfReactants>
               <speciesReference species="DPG_DV" stoichiometry="1"/>
            </listOfReactants>
            <listOfProducts>
               <speciesReference species="3PG_DV" stoichiometry="1"/>
               <speciesReference species="ATP_DV" stoichiometry="1"/>
            </listOfProducts>
         </reaction>
         <reaction id="dTTP_Synth_DV" name="dTTP_Synth_DV" reversible="false">
            <listOfReactants>
               <speciesReference species="NADPH_DV" stoichiometry="2"/>
               <speciesReference species="MTHF_DV" stoichiometry="1"/>
               <speciesReference species="rUTP_DV" stoichiometry="1"/>
            </listOfReactants>
            <listOfProducts>
               <speciesReference species="dTTP_DV" stoichiometry="1"/>
            </listOfProducts>
         </reaction>
         <reaction id="F16P_DV__F6P_DV" name="F16P_DV::F6P_DV" reversible="false">
            <listOfReactants>
               <speciesReference species="F16P_DV" stoichiometry="1"/>
            </listOfReactants>
            <listOfProducts>
               <speciesReference species="F6P_DV" stoichiometry="1"/>
            </listOfProducts>
         </reaction>
         <reaction id="F16P_DV__T3P" name="F16P_DV::T3P" reversible="true">
            <listOfReactants>
               <speciesReference species="F16P_DV" stoichiometry="1"/>
            </listOfReactants>
            <listOfProducts>
               <speciesReference species="DHAP_DV" stoichiometry="1"/>
               <speciesReference species="G3P_DV" stoichiometry="1"/>
            </listOfProducts>
         </reaction>
         <reaction id="F6P_DV__F16P_DV" name="F6P_DV::F16P_DV" reversible="false">
            <listOfReactants>
               <speciesReference species="F6P_DV" stoichiometry="1"/>
               <speciesReference species="ATP_DV" stoichiometry="1"/>
            </listOfReactants>
            <listOfProducts>
               <speciesReference species="F16P_DV" stoichiometry="1"/>
            </listOfProducts>
         </reaction>
         <reaction id="Fum_DV__Mal_DV" name="Fum_DV::Mal_DV" reversible="true">
            <listOfReactants>
               <speciesReference species="Fum_DV" stoichiometry="1"/>
            </listOfReactants>
            <listOfProducts>
               <speciesReference species="Mal_DV" stoichiometry="1"/>
            </listOfProducts>
         </reaction>
         <reaction id="Fum_DV__Succ_DV" name="Fum_DV::Succ_DV" reversible="false">
            <listOfReactants>
               <speciesReference species="Fum_DV" stoichiometry="1"/>
               <speciesReference species="QuiH2_DV" stoichiometry="1"/>
            </listOfReactants>
            <listOfProducts>
               <speciesReference species="Succ_DV" stoichiometry="1"/>
            </listOfProducts>
         </reaction>
         <reaction id="G3P_DV__DPG_DV" name="G3P_DV::DPG_DV" reversible="true">
            <listOfReactants>
               <speciesReference species="G3P_DV" stoichiometry="1"/>
            </listOfReactants>
            <listOfProducts>
               <speciesReference species="DPG_DV" stoichiometry="1"/>
               <speciesReference species="NADH_DV" stoichiometry="1"/>
            </listOfProducts>
         </reaction>
         <reaction id="G6P_DV__F6P_DV" name="G6P_DV::F6P_DV" reversible="true">
            <listOfReactants>
               <speciesReference species="G6P_DV" stoichiometry="1"/>
            </listOfReactants>
            <listOfProducts>
               <speciesReference species="F6P_DV" stoichiometry="1"/>
            </listOfProducts>
         </reaction>
         <reaction id="G6P_DV__PGlac_DV" name="G6P_DV::PGlac_DV" reversible="true">
            <listOfReactants>
               <speciesReference species="G6P_DV" stoichiometry="1"/>
            </listOfReactants>
            <listOfProducts>
               <speciesReference species="PGlac_DV" stoichiometry="1"/>
               <speciesReference species="NADPH_DV" stoichiometry="1"/>
            </listOfProducts>
         </reaction>
         <reaction id="Glyc_DV__Glyc3P_DV" name="Glyc_DV::Glyc3P_DV" reversible="false">
            <listOfReactants>
               <speciesReference species="ATP_DV" stoichiometry="1"/>
               <speciesReference species="Glyc_DV" stoichiometry="1"/>
            </listOfReactants>
            <listOfProducts>
               <speciesReference species="Glyc3P_DV" stoichiometry="1"/>
            </listOfProducts>
         </reaction>
         <reaction id="ICit_DV__alKG_DV" name="ICit_DV::alKG_DV" reversible="true">
            <listOfReactants>
               <speciesReference species="ICit_DV" stoichiometry="1"/>
            </listOfReactants>
            <listOfProducts>
               <speciesReference species="alKG_DV" stoichiometry="1"/>
               <speciesReference species="NADPH_DV" stoichiometry="1"/>
               <speciesReference species="CO2_DV" stoichiometry="1"/>
            </listOfProducts>
         </reaction>
         <reaction id="KetoPGluc_DV__G3P_DV_Pyr" name="KetoPGluc_DV::G3P_DV_Pyr" reversible="true">
            <listOfReactants>
               <speciesReference species="KetoPGluc_DV" stoichiometry="1"/>
            </listOfReactants>
            <listOfProducts>
               <speciesReference species="G3P_DV" stoichiometry="1"/>
               <speciesReference species="Pyr_DV" stoichiometry="1"/>
            </listOfProducts>
         </reaction>
         <reaction id="MTHF_Synth_DV" name="MTHF_Synth_DV" reversible="true">
            <listOfReactants>
               <speciesReference species="ATP_DV" stoichiometry="1"/>
               <speciesReference species="NADPH_DV" stoichiometry="1"/>
            </listOfReactants>
            <listOfProducts>
               <speciesReference species="MTHF_DV" stoichiometry="1"/>
            </listOfProducts>
         </reaction>
         <reaction id="NDPHep_Synth_DV" name="NDPHep_Synth_DV" reversible="false">
            <listOfReactants>
               <speciesReference species="G6P_DV" stoichiometry="1.5"/>
               <speciesReference species="ATP_DV" stoichiometry="1"/>
            </listOfReactants>
            <listOfProducts>
               <speciesReference species="NADPH_DV" stoichiometry="4"/>
               <speciesReference species="NDPHep_DV" stoichiometry="1"/>
            </listOfProducts>
         </reaction>
         <reaction id="OH_myr_ac_Synth_DV" name="OH_myr_ac_Synth_DV" reversible="false">
            <listOfReactants>
               <speciesReference species="AcCoA_DV" stoichiometry="7"/>
               <speciesReference species="ATP_DV" stoichiometry="6"/>
               <speciesReference species="NADPH_DV" stoichiometry="11"/>
            </listOfReactants>
            <listOfProducts>
               <speciesReference species="OH_myr_ac_DV" stoichiometry="1"/>
            </listOfProducts>
         </reaction>
         <reaction id="PEP_DV__PYR_DV" name="PEP_DV::PYR_DV" reversible="false">
            <listOfReactants>
               <speciesReference species="PEP_DV" stoichiometry="1"/>
            </listOfReactants>
            <listOfProducts>
               <speciesReference species="Pyr_DV" stoichiometry="1"/>
               <speciesReference species="ATP_DV" stoichiometry="1"/>
            </listOfProducts>
         </reaction>
         <reaction id="PGlac_DV__PGluc_DV" name="PGlac_DV::PGluc_DV" reversible="false">
            <listOfReactants>
               <speciesReference species="PGlac_DV" stoichiometry="1"/>
            </listOfReactants>
            <listOfProducts>
               <speciesReference species="PGluc_DV" stoichiometry="1"/>
            </listOfProducts>
         </reaction>
         <reaction id="PGluc_DV__KetoPGluc_DV" name="PGluc_DV::KetoPGluc_DV" reversible="false">
            <listOfReactants>
               <speciesReference species="PGluc_DV" stoichiometry="1"/>
            </listOfReactants>
            <listOfProducts>
               <speciesReference species="KetoPGluc_DV" stoichiometry="1"/>
            </listOfProducts>
         </reaction>
         <reaction id="PGluc_DV__Rl5P_DV" name="PGluc_DV::Rl5P_DV" reversible="false">
            <listOfReactants>
               <speciesReference species="PGluc_DV" stoichiometry="1"/>
            </listOfReactants>
            <listOfProducts>
               <speciesReference species="Rl5P_DV" stoichiometry="1"/>
               <speciesReference species="NADPH_DV" stoichiometry="1"/>
               <speciesReference species="CO2_DV" stoichiometry="1"/>
            </listOfProducts>
         </reaction>
         <reaction id="PRPP_Synth_DV" name="PRPP_Synth_DV" reversible="false">
            <listOfReactants>
               <speciesReference species="R5P_DV" stoichiometry="1"/>
               <speciesReference species="ATP_DV" stoichiometry="2"/>
            </listOfReactants>
            <listOfProducts>
               <speciesReference species="PRPP_DV" stoichiometry="1"/>
            </listOfProducts>
         </reaction>
         <reaction id="Pyr_DV__PEP_DV" name="Pyr_DV::PEP_DV" reversible="false">
            <listOfReactants>
               <speciesReference species="Pyr_DV" stoichiometry="1"/>
               <speciesReference species="ATP_DV" stoichiometry="2"/>
            </listOfReactants>
            <listOfProducts>
               <speciesReference species="PEP_DV" stoichiometry="1"/>
            </listOfProducts>
         </reaction>
         <reaction id="rATP_Synth_DV" name="rATP_Synth_DV" reversible="false">
            <listOfReactants>
               <speciesReference species="ATP_DV" stoichiometry="5"/>
               <speciesReference species="CO2_DV" stoichiometry="1"/>
               <speciesReference species="PRPP_DV" stoichiometry="1"/>
               <speciesReference species="MTHF_DV" stoichiometry="2"/>
               <speciesReference species="Asp_DV" stoichiometry="2"/>
               <speciesReference species="Gly_DV" stoichiometry="1"/>
               <speciesReference species="Gln_DV" stoichiometry="2"/>
            </listOfReactants>
            <listOfProducts>
               <speciesReference species="Fum_DV" stoichiometry="2"/>
               <speciesReference species="NADPH_DV" stoichiometry="1"/>
               <speciesReference species="Glu_DV" stoichiometry="2"/>
               <speciesReference species="rATP_DV" stoichiometry="1"/>
            </listOfProducts>
         </reaction>
         <reaction id="rCTP_Synth_DV" name="rCTP_Synth_DV" reversible="false">
            <listOfReactants>
               <speciesReference species="ATP_DV" stoichiometry="1"/>
               <speciesReference species="Gln_DV" stoichiometry="1"/>
               <speciesReference species="rUTP_DV" stoichiometry="1"/>
            </listOfReactants>
            <listOfProducts>
               <speciesReference species="Glu_DV" stoichiometry="1"/>
               <speciesReference species="rCTP_DV" stoichiometry="1"/>
            </listOfProducts>
         </reaction>
         <reaction id="rGTP_Synth_DV" name="rGTP_Synth_DV" reversible="false">
            <listOfReactants>
               <speciesReference species="ATP_DV" stoichiometry="6"/>
               <speciesReference species="CO2_DV" stoichiometry="1"/>
               <speciesReference species="PRPP_DV" stoichiometry="1"/>
               <speciesReference species="MTHF_DV" stoichiometry="2"/>
               <speciesReference species="Asp_DV" stoichiometry="1"/>
               <speciesReference species="Gly_DV" stoichiometry="1"/>
               <speciesReference species="Gln_DV" stoichiometry="3"/>
            </listOfReactants>
            <listOfProducts>
               <speciesReference species="Fum_DV" stoichiometry="2"/>
               <speciesReference species="NADH_DV" stoichiometry="1"/>
               <speciesReference species="NADPH_DV" stoichiometry="1"/>
               <speciesReference species="Glu_DV" stoichiometry="3"/>
               <speciesReference species="rGTP_DV" stoichiometry="1"/>
            </listOfProducts>
         </reaction>
         <reaction id="Rl5P__R5P_DV" name="Rl5P::R5P_DV" reversible="true">
            <listOfReactants>
               <speciesReference species="Rl5P_DV" stoichiometry="1"/>
            </listOfReactants>
            <listOfProducts>
               <speciesReference species="R5P_DV" stoichiometry="1"/>
            </listOfProducts>
         </reaction>
         <reaction id="Rl5P__X5P_DV" name="Rl5P::X5P_DV" reversible="true">
            <listOfReactants>
               <speciesReference species="Rl5P_DV" stoichiometry="1"/>
            </listOfReactants>
            <listOfProducts>
               <speciesReference species="X5P_DV" stoichiometry="1"/>
            </listOfProducts>
         </reaction>
         <reaction id="rUTP_Synth_DV" name="rUTP_Synth_DV" reversible="false">
            <listOfReactants>
               <speciesReference species="ATP_DV" stoichiometry="4"/>
               <speciesReference species="N_DV" stoichiometry="1"/>
               <speciesReference species="PRPP_DV" stoichiometry="1"/>
               <speciesReference species="Asp_DV" stoichiometry="1"/>
            </listOfReactants>
            <listOfProducts>
               <speciesReference species="NADH_DV" stoichiometry="1"/>
               <speciesReference species="rUTP_DV" stoichiometry="1"/>
            </listOfProducts>
         </reaction>
         <reaction id="Succ_DV__Fum_DV" name="Succ_DV::Fum_DV" reversible="false">
            <listOfReactants>
               <speciesReference species="Succ_DV" stoichiometry="1"/>
            </listOfReactants>
            <listOfProducts>
               <speciesReference species="Fum_DV" stoichiometry="1"/>
               <speciesReference species="QuiH2_DV" stoichiometry="1"/>
            </listOfProducts>
         </reaction>
         <reaction id="SuccCoA_DV__Succ_DV" name="SuccCoA_DV::Succ_DV" reversible="true">
            <listOfReactants>
               <speciesReference species="SuccCoA_DV" stoichiometry="1"/>
            </listOfReactants>
            <listOfProducts>
               <speciesReference species="Succ_DV" stoichiometry="1"/>
               <speciesReference species="ATP_DV" stoichiometry="1"/>
            </listOfProducts>
         </reaction>
         <reaction id="TDPGlcs_Synth_DV" name="TDPGlcs_Synth_DV" reversible="false">
            <listOfReactants>
               <speciesReference species="F6P_DV" stoichiometry="1"/>
               <speciesReference species="ATP_DV" stoichiometry="2"/>
               <speciesReference species="N_DV" stoichiometry="1"/>
            </listOfReactants>
            <listOfProducts>
               <speciesReference species="TDPGlcs_DV" stoichiometry="1"/>
            </listOfProducts>
         </reaction>
         <reaction id="Transaldo_DV" name="Transaldo_DV" reversible="true">
            <listOfReactants>
               <speciesReference species="G3P_DV" stoichiometry="1"/>
               <speciesReference species="S7P_DV" stoichiometry="1"/>
            </listOfReactants>
            <listOfProducts>
               <speciesReference species="F6P_DV" stoichiometry="1"/>
               <speciesReference species="E4P_DV" stoichiometry="1"/>
            </listOfProducts>
         </reaction>
         <reaction id="TransHydro_DV" name="TransHydro_DV" reversible="false">
            <listOfReactants>
               <speciesReference species="NADH_DV" stoichiometry="1"/>
               <speciesReference species="H_ex_DV" stoichiometry="1"/>
            </listOfReactants>
            <listOfProducts>
               <speciesReference species="NADPH_DV" stoichiometry="1"/>
            </listOfProducts>
         </reaction>
         <reaction id="Transket1_DV" name="Transket1_DV" reversible="true">
            <listOfReactants>
               <speciesReference species="R5P_DV" stoichiometry="1"/>
               <speciesReference species="X5P_DV" stoichiometry="1"/>
            </listOfReactants>
            <listOfProducts>
               <speciesReference species="G3P_DV" stoichiometry="1"/>
               <speciesReference species="S7P_DV" stoichiometry="1"/>
            </listOfProducts>
         </reaction>
         <reaction id="Transket2_DV" name="Transket2_DV" reversible="true">
            <listOfReactants>
               <speciesReference species="E4P_DV" stoichiometry="1"/>
               <speciesReference species="X5P_DV" stoichiometry="1"/>
            </listOfReactants>
            <listOfProducts>
               <speciesReference species="F6P_DV" stoichiometry="1"/>
               <speciesReference species="G3P_DV" stoichiometry="1"/>
            </listOfProducts>
         </reaction>
         <reaction id="UDPGlc_Synth_DV" name="UDPGlc_Synth_DV" reversible="false">
            <listOfReactants>
               <speciesReference species="G6P_DV" stoichiometry="1"/>
               <speciesReference species="ATP_DV" stoichiometry="1"/>
            </listOfReactants>
            <listOfProducts>
               <speciesReference species="UDPGlc_DV" stoichiometry="1"/>
            </listOfProducts>
         </reaction>
         <reaction id="UDP_NAG_Synth_DV" name="UDP_NAG_Synth_DV" reversible="false">
            <listOfReactants>
               <speciesReference species="F6P_DV" stoichiometry="1"/>
               <speciesReference species="AcCoA_DV" stoichiometry="1"/>
               <speciesReference species="ATP_DV" stoichiometry="1"/>
               <speciesReference species="Gln_DV" stoichiometry="1"/>
            </listOfReactants>
            <listOfProducts>
               <speciesReference species="Glu_DV" stoichiometry="1"/>
               <speciesReference species="UDP_NAG_DV" stoichiometry="1"/>
            </listOfProducts>
         </reaction>
         <reaction id="UDP_NAM_Synth_DV" name="UDP_NAM_Synth_DV" reversible="false">
            <listOfReactants>
               <speciesReference species="PEP_DV" stoichiometry="1"/>
               <speciesReference species="NADPH_DV" stoichiometry="1"/>
               <speciesReference species="UDP_NAG_DV" stoichiometry="1"/>
            </listOfReactants>
            <listOfProducts>
               <speciesReference species="UDP_NAM_DV" stoichiometry="1"/>
            </listOfProducts>
         </reaction>
         <reaction id="Ac_DV__Ac_EX" name="Ac_DV::Ac_EX" reversible="true">
            <listOfReactants>
               <speciesReference species="Ac_DV" stoichiometry="1"/>
            </listOfReactants>
            <listOfProducts>
               <speciesReference species="Ac_EX" stoichiometry="1"/>
            </listOfProducts>
         </reaction>
         <reaction id="CO2_DV__CO2_EX" name="CO2_DV::CO2_EX" reversible="true">
            <listOfReactants>
               <speciesReference species="CO2_DV" stoichiometry="1"/>
            </listOfReactants>
            <listOfProducts>
               <speciesReference species="CO2_EX" stoichiometry="1"/>
            </listOfProducts>
         </reaction>
         <reaction id="Eth_EX__Eth_DV" name="Eth_EX::Eth_DV" reversible="false">
            <listOfReactants>
               <speciesReference species="Eth_EX" stoichiometry="1"/>
            </listOfReactants>
            <listOfProducts>
               <speciesReference species="Eth_DV" stoichiometry="1"/>
            </listOfProducts>
         </reaction>
         <reaction id="Form_DV__Form_EX" name="Form_DV::Form_EX" reversible="false">
            <listOfReactants>
               <speciesReference species="Form_DV" stoichiometry="1"/>
            </listOfReactants>
            <listOfProducts>
               <speciesReference species="Form_EX" stoichiometry="1"/>
            </listOfProducts>
         </reaction>
         <reaction id="Lac_in_DV" name="Lac_in_DV" reversible="false">
            <listOfReactants>
               <speciesReference species="H_ex_DV" stoichiometry="1"/>
               <speciesReference species="Lac_EX" stoichiometry="1"/>
            </listOfReactants>
            <listOfProducts>
               <speciesReference species="Lac_DV" stoichiometry="1"/>
            </listOfProducts>
         </reaction>
         <reaction id="N_up_DV" name="N_up_DV" reversible="false">
            <listOfProducts>
               <speciesReference species="N_DV" stoichiometry="1"/>
            </listOfProducts>
         </reaction>
         <reaction id="S_up_DV" name="S_up_DV" reversible="false">
            <listOfReactants>
               <speciesReference species="ATP_DV" stoichiometry="4"/>
               <speciesReference species="NADPH_DV" stoichiometry="4"/>
            </listOfReactants>
            <listOfProducts>
               <speciesReference species="S_DV" stoichiometry="1"/>
            </listOfProducts>
         </reaction>
         <reaction id="Pyr_DV__OxA_DV" name="Pyr_DV::OxA_DV" reversible="false">
            <listOfReactants>
               <speciesReference species="Pyr_DV" stoichiometry="1"/>
               <speciesReference species="ATP_DV" stoichiometry="1"/>
               <speciesReference species="CO2_DV" stoichiometry="1"/>
            </listOfReactants>
            <listOfProducts>
               <speciesReference species="OxA_DV" stoichiometry="1"/>
            </listOfProducts>
         </reaction>
         <reaction id="Mal_DV__Pyr_DV" name="Mal_DV::Pyr_DV" reversible="true">
            <listOfReactants>
               <speciesReference species="Mal_DV" stoichiometry="1"/>
            </listOfReactants>
            <listOfProducts>
               <speciesReference species="Pyr_DV" stoichiometry="1"/>
               <speciesReference species="NADPH_DV" stoichiometry="1"/>
               <speciesReference species="CO2_DV" stoichiometry="1"/>
            </listOfProducts>
         </reaction>
         <reaction id="Ac_DV__AcCoA_DV" name="Ac_DV::AcCoA_DV" reversible="false">
            <listOfReactants>
               <speciesReference species="ATP_DV" stoichiometry="2"/>
               <speciesReference species="Ac_DV" stoichiometry="1"/>
            </listOfReactants>
            <listOfProducts>
               <speciesReference species="AcCoA_DV" stoichiometry="1"/>
            </listOfProducts>
         </reaction>
         <reaction id="Ac_DV__Adh_DV" name="Ac_DV::Adh_DV" reversible="false">
            <listOfReactants>
               <speciesReference species="Adh_DV" stoichiometry="1"/>
            </listOfReactants>
            <listOfProducts>
               <speciesReference species="Ac_DV" stoichiometry="1"/>
               <speciesReference species="Fd_red_DV" stoichiometry="1"/>
            </listOfProducts>
         </reaction>
         <reaction id="H2S_ex_DV" name="H2S_ex_DV" reversible="false">
            <listOfReactants>
               <speciesReference species="H2S_DV" stoichiometry="1"/>
            </listOfReactants>
         </reaction>
         <reaction id="Sulfate_reduction_DV" name="Sulfate_reduction_DV" reversible="false">
            <listOfReactants>
               <speciesReference species="ATP_DV" stoichiometry="2"/>
               <speciesReference species="SO4_DV" stoichiometry="1"/>
               <speciesReference species="H2_DV" stoichiometry="4"/>
            </listOfReactants>
            <listOfProducts>
               <speciesReference species="H_ex_DV" stoichiometry="9"/>
               <speciesReference species="H2S_DV" stoichiometry="1"/>
            </listOfProducts>
         </reaction>
         <reaction id="SO4_up_DV" name="SO4_up_DV" reversible="false">
            <listOfProducts>
               <speciesReference species="SO4_DV" stoichiometry="1"/>
            </listOfProducts>
         </reaction>
         <reaction id="H2_DV__H2_EX" name="H2_DV::H2_EX" reversible="true">
            <listOfReactants>
               <speciesReference species="H2_DV" stoichiometry="1"/>
            </listOfReactants>
            <listOfProducts>
               <speciesReference species="H2_EX" stoichiometry="1"/>
            </listOfProducts>
         </reaction>
         <reaction id="AcCoA_DV__Cit_DV" name="AcCoA_DV::Cit_DV" reversible="true">
            <listOfReactants>
               <speciesReference species="AcCoA_DV" stoichiometry="1"/>
               <speciesReference species="OxA_DV" stoichiometry="1"/>
            </listOfReactants>
            <listOfProducts>
               <speciesReference species="Cit_DV" stoichiometry="1"/>
            </listOfProducts>
         </reaction>
         <reaction id="Pyr__AcCoA_DV" name="Pyr::AcCoA_DV" reversible="false">
            <listOfReactants>
               <speciesReference species="Pyr_DV" stoichiometry="1"/>
            </listOfReactants>
            <listOfProducts>
               <speciesReference species="AcCoA_DV" stoichiometry="1"/>
               <speciesReference species="Form_DV" stoichiometry="1"/>
            </listOfProducts>
         </reaction>
         <reaction id="Lac_DV__Pyr2" name="Lac_DV::Pyr2" reversible="false">
            <listOfReactants>
               <speciesReference species="Lac_DV" stoichiometry="1"/>
            </listOfReactants>
            <listOfProducts>
               <speciesReference species="Pyr_DV" stoichiometry="1"/>
               <speciesReference species="RSH2_DV" stoichiometry="1"/>
            </listOfProducts>
         </reaction>
         <reaction id="Prot_Synth_DV" name="Prot_Synth_DV" reversible="false">
            <listOfReactants>
               <speciesReference species="ATP_DV" stoichiometry="39.9455"/>
               <speciesReference species="Ala_DV" stoichiometry="0.88727"/>
               <speciesReference species="Cys_DV" stoichiometry="0.15818"/>
               <speciesReference species="Asp_DV" stoichiometry="0.41636"/>
               <speciesReference species="Glu_DV" stoichiometry="0.45455"/>
               <speciesReference species="Phe_DV" stoichiometry="0.32"/>
               <speciesReference species="Gly_DV" stoichiometry="1.0582"/>
               <speciesReference species="His_DV" stoichiometry="0.16364"/>
               <speciesReference species="Ile_DV" stoichiometry="0.50182"/>
               <speciesReference species="Lys_DV" stoichiometry="0.59273"/>
               <speciesReference species="Leu_DV" stoichiometry="0.77818"/>
               <speciesReference species="Met_DV" stoichiometry="0.26546"/>
               <speciesReference species="Asn_DV" stoichiometry="0.41636"/>
               <speciesReference species="Pro_DV" stoichiometry="0.38182"/>
               <speciesReference species="Gln_DV" stoichiometry="0.45455"/>
               <speciesReference species="Arg_DV" stoichiometry="0.51091"/>
               <speciesReference species="Ser_DV" stoichiometry="0.37273"/>
               <speciesReference species="Thr_DV" stoichiometry="0.43818"/>
               <speciesReference species="Val_DV" stoichiometry="0.73091"/>
               <speciesReference species="Trp_DV" stoichiometry="0.09818"/>
               <speciesReference species="Tyr_DV" stoichiometry="0.23818"/>
            </listOfReactants>
            <listOfProducts>
               <speciesReference species="Prot_DV" stoichiometry="1"/>
            </listOfProducts>
         </reaction>
         <reaction id="RNA_Synth_DV" name="RNA_Synth_DV" reversible="false">
            <listOfReactants>
               <speciesReference species="ATP_DV" stoichiometry="1.2488"/>
               <speciesReference species="rATP_DV" stoichiometry="0.80488"/>
               <speciesReference species="rGTP_DV" stoichiometry="0.99024"/>
               <speciesReference species="rCTP_DV" stoichiometry="0.61436"/>
               <speciesReference species="rUTP_DV" stoichiometry="0.66341"/>
            </listOfReactants>
            <listOfProducts>
               <speciesReference species="RNA_DV" stoichiometry="1"/>
            </listOfProducts>
         </reaction>
         <reaction id="DNA_Synth_DV" name="DNA_Synth_DV" reversible="false">
            <listOfReactants>
               <speciesReference species="ATP_DV" stoichiometry="4.4129"/>
               <speciesReference species="dATP_DV" stoichiometry="0.7968"/>
               <speciesReference species="dGTP_DV" stoichiometry="0.8194"/>
               <speciesReference species="dCTP_DV" stoichiometry="0.8194"/>
               <speciesReference species="dTTP_DV" stoichiometry="0.7968"/>
            </listOfReactants>
            <listOfProducts>
               <speciesReference species="DNA_DV" stoichiometry="1"/>
            </listOfProducts>
         </reaction>
         <reaction id="Lip_Synth_DV" name="Lip_Synth_DV" reversible="false">
            <listOfReactants>
               <speciesReference species="Glyc3P_DV" stoichiometry="1.4176"/>
               <speciesReference species="ATP_DV" stoichiometry="2.8352"/>
               <speciesReference species="Ser_DV" stoichiometry="1.4176"/>
               <speciesReference species="avg_FS_DV" stoichiometry="2.8352"/>
            </listOfReactants>
            <listOfProducts>
               <speciesReference species="Lip_DV" stoichiometry="1"/>
            </listOfProducts>
         </reaction>
         <reaction id="LPS_Synth_DV" name="LPS_Synth_DV" reversible="false">
            <listOfReactants>
               <speciesReference species="UDPGlc_DV" stoichiometry="0.46176"/>
               <speciesReference species="CDPEth_DV" stoichiometry="0.69118"/>
               <speciesReference species="OH_myr_ac_DV" stoichiometry="0.69118"/>
               <speciesReference species="C14_0_FS_DV" stoichiometry="0.69118"/>
               <speciesReference species="CMP_KDO_DV" stoichiometry="0.69118"/>
               <speciesReference species="NDPHep_DV" stoichiometry="0.69118"/>
               <speciesReference species="TDPGlcs_DV" stoichiometry="0.46176"/>
            </listOfReactants>
            <listOfProducts>
               <speciesReference species="LPS_DV" stoichiometry="1"/>
            </listOfProducts>
         </reaction>
         <reaction id="PepGly_Synth_DV" name="PepGly_Synth_DV" reversible="false">
            <listOfReactants>
               <speciesReference species="ATP_DV" stoichiometry="5.52"/>
               <speciesReference species="Ala_DV" stoichiometry="2.208"/>
               <speciesReference species="Glu_DV" stoichiometry="1.104"/>
               <speciesReference species="UDP_NAG_DV" stoichiometry="1.104"/>
               <speciesReference species="UDP_NAM_DV" stoichiometry="1.104"/>
               <speciesReference species="di_am_pim_DV" stoichiometry="1.104"/>
            </listOfReactants>
            <listOfProducts>
               <speciesReference species="PepGly_DV" stoichiometry="1"/>
            </listOfProducts>
         </reaction>
         <reaction id="Glyco_Synth_DV" name="Glyco_Synth_DV" reversible="false">
            <listOfReactants>
               <speciesReference species="ADPGlc_DV" stoichiometry="6.16"/>
            </listOfReactants>
            <listOfProducts>
               <speciesReference species="Glyco_DV" stoichiometry="1"/>
            </listOfProducts>
         </reaction>
         <reaction id="Polyphos_Synth_DV" name="Polyphos_Synth_DV" reversible="false">
            <listOfReactants>
               <speciesReference species="ATP_DV" stoichiometry="12.66"/>
            </listOfReactants>
            <listOfProducts>
               <speciesReference species="PolyPhos_DV" stoichiometry="1"/>
            </listOfProducts>
         </reaction>
         <reaction id="Ala_Synth_MM" name="Ala_Synth_MM" reversible="false">
            <listOfReactants>
               <speciesReference species="Pyr_MM" stoichiometry="1"/>
               <speciesReference species="Glu_MM" stoichiometry="1"/>
            </listOfReactants>
            <listOfProducts>
               <speciesReference species="alKG_MM" stoichiometry="1"/>
               <speciesReference species="Ala_MM" stoichiometry="1"/>
            </listOfProducts>
         </reaction>
         <reaction id="Arg_Synth_MM" name="Arg_Synth_MM" reversible="false">
            <listOfReactants>
               <speciesReference species="AcCoA_MM" stoichiometry="1"/>
               <speciesReference species="ATP_MM" stoichiometry="4"/>
               <speciesReference species="NADPH_MM" stoichiometry="1"/>
               <speciesReference species="Asp_MM" stoichiometry="1"/>
               <speciesReference species="Glu_MM" stoichiometry="2"/>
               <speciesReference species="CO2_MM" stoichiometry="1"/>
               <speciesReference species="N_MM" stoichiometry="1"/>
            </listOfReactants>
            <listOfProducts>
               <speciesReference species="alKG_MM" stoichiometry="1"/>
               <speciesReference species="Fum_MM" stoichiometry="1"/>
               <speciesReference species="Arg_MM" stoichiometry="1"/>
               <speciesReference species="Ac_MM" stoichiometry="1"/>
            </listOfProducts>
         </reaction>
         <reaction id="Asn_Synth_MM" name="Asn_Synth_MM" reversible="false">
            <listOfReactants>
               <speciesReference species="ATP_MM" stoichiometry="2"/>
               <speciesReference species="Asp_MM" stoichiometry="1"/>
               <speciesReference species="N_MM" stoichiometry="1"/>
            </listOfReactants>
            <listOfProducts>
               <speciesReference species="Asn_MM" stoichiometry="1"/>
            </listOfProducts>
         </reaction>
         <reaction id="Asp_synth_MM" name="Asp_synth_MM" reversible="false">
            <listOfReactants>
               <speciesReference species="OxA_MM" stoichiometry="1"/>
               <speciesReference species="Glu_MM" stoichiometry="1"/>
            </listOfReactants>
            <listOfProducts>
               <speciesReference species="alKG_MM" stoichiometry="1"/>
               <speciesReference species="Asp_MM" stoichiometry="1"/>
            </listOfProducts>
         </reaction>
         <reaction id="Cys_Synth_MM" name="Cys_Synth_MM" reversible="false">
            <listOfReactants>
               <speciesReference species="AcCoA_MM" stoichiometry="1"/>
               <speciesReference species="Ser_MM" stoichiometry="1"/>
               <speciesReference species="S_MM" stoichiometry="1"/>
            </listOfReactants>
            <listOfProducts>
               <speciesReference species="Cys_MM" stoichiometry="1"/>
               <speciesReference species="Ac_MM" stoichiometry="1"/>
            </listOfProducts>
         </reaction>
         <reaction id="Gln_Synth_MM" name="Gln_Synth_MM" reversible="false">
            <listOfReactants>
               <speciesReference species="ATP_MM" stoichiometry="1"/>
               <speciesReference species="Glu_MM" stoichiometry="1"/>
               <speciesReference species="N_MM" stoichiometry="1"/>
            </listOfReactants>
            <listOfProducts>
               <speciesReference species="Gln_MM" stoichiometry="1"/>
            </listOfProducts>
         </reaction>
         <reaction id="Glu_synth_MM" name="Glu_synth_MM" reversible="false">
            <listOfReactants>
               <speciesReference species="alKG_MM" stoichiometry="1"/>
               <speciesReference species="NADPH_MM" stoichiometry="1"/>
               <speciesReference species="N_MM" stoichiometry="1"/>
            </listOfReactants>
            <listOfProducts>
               <speciesReference species="Glu_MM" stoichiometry="1"/>
            </listOfProducts>
         </reaction>
         <reaction id="Gly_Synth_MM" name="Gly_Synth_MM" reversible="false">
            <listOfReactants>
               <speciesReference species="Ser_MM" stoichiometry="1"/>
            </listOfReactants>
            <listOfProducts>
               <speciesReference species="MTHF_MM" stoichiometry="1"/>
               <speciesReference species="Gly_MM" stoichiometry="1"/>
            </listOfProducts>
         </reaction>
         <reaction id="His_Synth_MM" name="His_Synth_MM" reversible="false">
            <listOfReactants>
               <speciesReference species="ATP_MM" stoichiometry="1"/>
               <speciesReference species="PRPP_MM" stoichiometry="1"/>
               <speciesReference species="Gln_MM" stoichiometry="1"/>
            </listOfReactants>
            <listOfProducts>
               <speciesReference species="alKG_MM" stoichiometry="1"/>
               <speciesReference species="NADH_MM" stoichiometry="2"/>
               <speciesReference species="His_MM" stoichiometry="1"/>
            </listOfProducts>
         </reaction>
         <reaction id="Ile_Synth_MM" name="Ile_Synth_MM" reversible="false">
            <listOfReactants>
               <speciesReference species="Pyr_MM" stoichiometry="1"/>
               <speciesReference species="NADPH_MM" stoichiometry="1"/>
               <speciesReference species="Glu_MM" stoichiometry="1"/>
               <speciesReference species="Thr_MM" stoichiometry="1"/>
            </listOfReactants>
            <listOfProducts>
               <speciesReference species="alKG_MM" stoichiometry="1"/>
               <speciesReference species="Ile_MM" stoichiometry="1"/>
               <speciesReference species="CO2_MM" stoichiometry="1"/>
               <speciesReference species="N_MM" stoichiometry="1"/>
            </listOfProducts>
         </reaction>
         <reaction id="Leu_Synth_MM" name="Leu_Synth_MM" reversible="false">
            <listOfReactants>
               <speciesReference species="Pyr_MM" stoichiometry="2"/>
               <speciesReference species="AcCoA_MM" stoichiometry="1"/>
               <speciesReference species="NADPH_MM" stoichiometry="1"/>
               <speciesReference species="Glu_MM" stoichiometry="1"/>
            </listOfReactants>
            <listOfProducts>
               <speciesReference species="alKG_MM" stoichiometry="1"/>
               <speciesReference species="NADH_MM" stoichiometry="1"/>
               <speciesReference species="Leu_MM" stoichiometry="1"/>
               <speciesReference species="CO2_MM" stoichiometry="2"/>
            </listOfProducts>
         </reaction>
         <reaction id="Lys_Synth_MM" name="Lys_Synth_MM" reversible="false">
            <listOfReactants>
               <speciesReference species="di_am_pim_MM" stoichiometry="1"/>
            </listOfReactants>
            <listOfProducts>
               <speciesReference species="Lys_MM" stoichiometry="1"/>
               <speciesReference species="CO2_MM" stoichiometry="1"/>
            </listOfProducts>
         </reaction>
         <reaction id="Met_Synth_MM" name="Met_Synth_MM" reversible="false">
            <listOfReactants>
               <speciesReference species="SuccCoA_MM" stoichiometry="1"/>
               <speciesReference species="ATP_MM" stoichiometry="1"/>
               <speciesReference species="NADPH_MM" stoichiometry="2"/>
               <speciesReference species="MTHF_MM" stoichiometry="1"/>
               <speciesReference species="Cys_MM" stoichiometry="1"/>
               <speciesReference species="Asp_MM" stoichiometry="1"/>
            </listOfReactants>
            <listOfProducts>
               <speciesReference species="Pyr_MM" stoichiometry="1"/>
               <speciesReference species="Succ_MM" stoichiometry="1"/>
               <speciesReference species="Met_MM" stoichiometry="1"/>
               <speciesReference species="N_MM" stoichiometry="1"/>
            </listOfProducts>
         </reaction>
         <reaction id="Phe_Synth_MM" name="Phe_Synth_MM" reversible="false">
            <listOfReactants>
               <speciesReference species="Chor_MM" stoichiometry="1"/>
               <speciesReference species="Glu_MM" stoichiometry="1"/>
            </listOfReactants>
            <listOfProducts>
               <speciesReference species="alKG_MM" stoichiometry="1"/>
               <speciesReference species="Phe_MM" stoichiometry="1"/>
               <speciesReference species="CO2_MM" stoichiometry="1"/>
            </listOfProducts>
         </reaction>
         <reaction id="Pro_Synth_MM" name="Pro_Synth_MM" reversible="false">
            <listOfReactants>
               <speciesReference species="ATP_MM" stoichiometry="1"/>
               <speciesReference species="NADPH_MM" stoichiometry="2"/>
               <speciesReference species="Glu_MM" stoichiometry="1"/>
            </listOfReactants>
            <listOfProducts>
               <speciesReference species="Pro_MM" stoichiometry="1"/>
            </listOfProducts>
         </reaction>
         <reaction id="Ser_Synth_MM" name="Ser_Synth_MM" reversible="false">
            <listOfReactants>
               <speciesReference species="3PG_MM" stoichiometry="1"/>
               <speciesReference species="Glu_MM" stoichiometry="1"/>
            </listOfReactants>
            <listOfProducts>
               <speciesReference species="alKG_MM" stoichiometry="1"/>
               <speciesReference species="NADH_MM" stoichiometry="1"/>
               <speciesReference species="Ser_MM" stoichiometry="1"/>
            </listOfProducts>
         </reaction>
         <reaction id="Thr_Synth_MM" name="Thr_Synth_MM" reversible="false">
            <listOfReactants>
               <speciesReference species="ATP_MM" stoichiometry="2"/>
               <speciesReference species="NADPH_MM" stoichiometry="2"/>
               <speciesReference species="Asp_MM" stoichiometry="1"/>
            </listOfReactants>
            <listOfProducts>
               <speciesReference species="Thr_MM" stoichiometry="1"/>
            </listOfProducts>
         </reaction>
         <reaction id="Trp_Synth_MM" name="Trp_Synth_MM" reversible="false">
            <listOfReactants>
               <speciesReference species="Chor_MM" stoichiometry="1"/>
               <speciesReference species="PRPP_MM" stoichiometry="1"/>
               <speciesReference species="Gln_MM" stoichiometry="1"/>
               <speciesReference species="Ser_MM" stoichiometry="1"/>
            </listOfReactants>
            <listOfProducts>
               <speciesReference species="G3P_MM" stoichiometry="1"/>
               <speciesReference species="Pyr_MM" stoichiometry="1"/>
               <speciesReference species="Glu_MM" stoichiometry="1"/>
               <speciesReference species="Trp_MM" stoichiometry="1"/>
               <speciesReference species="CO2_MM" stoichiometry="1"/>
            </listOfProducts>
         </reaction>
         <reaction id="Tyr_Synth_MM" name="Tyr_Synth_MM" reversible="false">
            <listOfReactants>
               <speciesReference species="Chor_MM" stoichiometry="1"/>
               <speciesReference species="Glu_MM" stoichiometry="1"/>
            </listOfReactants>
            <listOfProducts>
               <speciesReference species="alKG_MM" stoichiometry="1"/>
               <speciesReference species="NADH_MM" stoichiometry="1"/>
               <speciesReference species="Tyr_MM" stoichiometry="1"/>
               <speciesReference species="CO2_MM" stoichiometry="1"/>
            </listOfProducts>
         </reaction>
         <reaction id="Val_Synth_MM" name="Val_Synth_MM" reversible="false">
            <listOfReactants>
               <speciesReference species="Pyr_MM" stoichiometry="2"/>
               <speciesReference species="NADPH_MM" stoichiometry="1"/>
               <speciesReference species="Glu_MM" stoichiometry="1"/>
            </listOfReactants>
            <listOfProducts>
               <speciesReference species="alKG_MM" stoichiometry="1"/>
               <speciesReference species="Val_MM" stoichiometry="1"/>
               <speciesReference species="CO2_MM" stoichiometry="1"/>
            </listOfProducts>
         </reaction>
         <reaction id="rATP_Synth_MM" name="rATP_Synth_MM" reversible="false">
            <listOfReactants>
               <speciesReference species="ATP_MM" stoichiometry="5"/>
               <speciesReference species="PRPP_MM" stoichiometry="1"/>
               <speciesReference species="MTHF_MM" stoichiometry="2"/>
               <speciesReference species="Asp_MM" stoichiometry="2"/>
               <speciesReference species="Gly_MM" stoichiometry="1"/>
               <speciesReference species="Gln_MM" stoichiometry="2"/>
               <speciesReference species="CO2_MM" stoichiometry="1"/>
            </listOfReactants>
            <listOfProducts>
               <speciesReference species="Fum_MM" stoichiometry="2"/>
               <speciesReference species="NADPH_MM" stoichiometry="1"/>
               <speciesReference species="Glu_MM" stoichiometry="2"/>
               <speciesReference species="rATP_MM" stoichiometry="1"/>
            </listOfProducts>
         </reaction>
         <reaction id="rGTP_Synth_MM" name="rGTP_Synth_MM" reversible="false">
            <listOfReactants>
               <speciesReference species="ATP_MM" stoichiometry="6"/>
               <speciesReference species="PRPP_MM" stoichiometry="1"/>
               <speciesReference species="MTHF_MM" stoichiometry="2"/>
               <speciesReference species="Asp_MM" stoichiometry="1"/>
               <speciesReference species="Gly_MM" stoichiometry="1"/>
               <speciesReference species="Gln_MM" stoichiometry="3"/>
               <speciesReference species="CO2_MM" stoichiometry="1"/>
            </listOfReactants>
            <listOfProducts>
               <speciesReference species="Fum_MM" stoichiometry="2"/>
               <speciesReference species="NADH_MM" stoichiometry="1"/>
               <speciesReference species="NADPH_MM" stoichiometry="1"/>
               <speciesReference species="Glu_MM" stoichiometry="3"/>
               <speciesReference species="rGTP_MM" stoichiometry="1"/>
            </listOfProducts>
         </reaction>
         <reaction id="rCTP_Synth_MM" name="rCTP_Synth_MM" reversible="false">
            <listOfReactants>
               <speciesReference species="ATP_MM" stoichiometry="1"/>
               <speciesReference species="Gln_MM" stoichiometry="1"/>
               <speciesReference species="rUTP_MM" stoichiometry="1"/>
            </listOfReactants>
            <listOfProducts>
               <speciesReference species="Glu_MM" stoichiometry="1"/>
               <speciesReference species="rCTP_MM" stoichiometry="1"/>
            </listOfProducts>
         </reaction>
         <reaction id="rUTP_Synth_MM" name="rUTP_Synth_MM" reversible="false">
            <listOfReactants>
               <speciesReference species="ATP_MM" stoichiometry="4"/>
               <speciesReference species="PRPP_MM" stoichiometry="1"/>
               <speciesReference species="Asp_MM" stoichiometry="1"/>
               <speciesReference species="N_MM" stoichiometry="1"/>
            </listOfReactants>
            <listOfProducts>
               <speciesReference species="NADH_MM" stoichiometry="1"/>
               <speciesReference species="rUTP_MM" stoichiometry="1"/>
            </listOfProducts>
         </reaction>
         <reaction id="dATP_Synth_MM" name="dATP_Synth_MM" reversible="false">
            <listOfReactants>
               <speciesReference species="NADPH_MM" stoichiometry="1"/>
               <speciesReference species="rATP_MM" stoichiometry="1"/>
            </listOfReactants>
            <listOfProducts>
               <speciesReference species="dATP_MM" stoichiometry="1"/>
            </listOfProducts>
         </reaction>
         <reaction id="dGTP_Synth_MM" name="dGTP_Synth_MM" reversible="false">
            <listOfReactants>
               <speciesReference species="NADPH_MM" stoichiometry="1"/>
               <speciesReference species="rGTP_MM" stoichiometry="1"/>
            </listOfReactants>
            <listOfProducts>
               <speciesReference species="dGTP_MM" stoichiometry="1"/>
            </listOfProducts>
         </reaction>
         <reaction id="dCTP_Synth_MM" name="dCTP_Synth_MM" reversible="false">
            <listOfReactants>
               <speciesReference species="NADPH_MM" stoichiometry="1"/>
               <speciesReference species="rCTP_MM" stoichiometry="1"/>
            </listOfReactants>
            <listOfProducts>
               <speciesReference species="dCTP_MM" stoichiometry="1"/>
            </listOfProducts>
         </reaction>
         <reaction id="dTTP_Synth_MM" name="dTTP_Synth_MM" reversible="false">
            <listOfReactants>
               <speciesReference species="NADPH_MM" stoichiometry="2"/>
               <speciesReference species="MTHF_MM" stoichiometry="1"/>
               <speciesReference species="rUTP_MM" stoichiometry="1"/>
            </listOfReactants>
            <listOfProducts>
               <speciesReference species="dTTP_MM" stoichiometry="1"/>
            </listOfProducts>
         </reaction>
         <reaction id="2PG_MM__3PG_MM" name="2PG_MM::3PG_MM" reversible="true">
            <listOfReactants>
               <speciesReference species="2PG_MM" stoichiometry="1"/>
            </listOfReactants>
            <listOfProducts>
               <speciesReference species="3PG_MM" stoichiometry="1"/>
            </listOfProducts>
         </reaction>
         <reaction id="3PG_MM__DPG_MM" name="3PG_MM::DPG_MM" reversible="true">
            <listOfReactants>
               <speciesReference species="3PG_MM" stoichiometry="1"/>
               <speciesReference species="ATP_MM" stoichiometry="1"/>
            </listOfReactants>
            <listOfProducts>
               <speciesReference species="DPG_MM" stoichiometry="1"/>
            </listOfProducts>
         </reaction>
         <reaction id="5CHOMPT_MM__CHH4MPT_MM" name="5CHOMPT_MM::CHH4MPT_MM" reversible="true">
            <listOfReactants>
               <speciesReference species="5CHOMPT_MM" stoichiometry="1"/>
            </listOfReactants>
            <listOfProducts>
               <speciesReference species="CHH4MPT_MM" stoichiometry="1"/>
            </listOfProducts>
         </reaction>
         <reaction id="AcCoA_MM__Pyr_MM" name="AcCoA_MM::Pyr_MM" reversible="true">
            <listOfReactants>
               <speciesReference species="AcCoA_MM" stoichiometry="1"/>
               <speciesReference species="CO2_MM" stoichiometry="1"/>
               <speciesReference species="H2_MM" stoichiometry="2"/>
            </listOfReactants>
            <listOfProducts>
               <speciesReference species="Pyr_MM" stoichiometry="1"/>
               <speciesReference species="NADH_MM" stoichiometry="1"/>
            </listOfProducts>
         </reaction>
         <reaction id="AcP_MM__AcCoA_MM" name="AcP_MM::AcCoA_MM" reversible="true">
            <listOfReactants>
               <speciesReference species="AcP_MM" stoichiometry="1"/>
            </listOfReactants>
            <listOfProducts>
               <speciesReference species="AcCoA_MM" stoichiometry="1"/>
            </listOfProducts>
         </reaction>
         <reaction id="Ac_MM__AcP_MM" name="Ac_MM::AcP_MM" reversible="true">
            <listOfReactants>
               <speciesReference species="ATP_MM" stoichiometry="1"/>
               <speciesReference species="Ac_MM" stoichiometry="1"/>
            </listOfReactants>
            <listOfProducts>
               <speciesReference species="AcP_MM" stoichiometry="1"/>
            </listOfProducts>
         </reaction>
         <reaction id="ADPGlc_Synth_MM" name="ADPGlc_Synth_MM" reversible="false">
            <listOfReactants>
               <speciesReference species="G6P_MM" stoichiometry="1"/>
               <speciesReference species="ATP_MM" stoichiometry="1"/>
            </listOfReactants>
            <listOfProducts>
               <speciesReference species="ADPGlc_MM" stoichiometry="1"/>
            </listOfProducts>
         </reaction>
         <reaction id="ATPSynth_MM" name="ATPSynth_MM" reversible="true">
            <listOfReactants>
               <speciesReference species="H_ex_MM" stoichiometry="3"/>
            </listOfReactants>
            <listOfProducts>
               <speciesReference species="ATP_MM" stoichiometry="1"/>
            </listOfProducts>
         </reaction>
         <reaction id="ATPSynth_M_MM" name="ATPSynth_M_MM" reversible="false">
            <listOfReactants>
               <speciesReference species="Naout_MM" stoichiometry="4"/>
            </listOfReactants>
            <listOfProducts>
               <speciesReference species="ATP_MM" stoichiometry="1"/>
            </listOfProducts>
         </reaction>
         <reaction id="avg_FS_Synth_MM" name="avg_FS_Synth_MM" reversible="false">
            <listOfReactants>
               <speciesReference species="AcCoA_MM" stoichiometry="8.24"/>
               <speciesReference species="ATP_MM" stoichiometry="7.24"/>
               <speciesReference species="NADPH_MM" stoichiometry="13.91"/>
            </listOfReactants>
            <listOfProducts>
               <speciesReference species="avg_FS_MM" stoichiometry="1"/>
            </listOfProducts>
         </reaction>
         <reaction id="C14_0_FS_Synth_MM" name="C14_0_FS_Synth_MM" reversible="false">
            <listOfReactants>
               <speciesReference species="AcCoA_MM" stoichiometry="7"/>
               <speciesReference species="ATP_MM" stoichiometry="6"/>
               <speciesReference species="NADPH_MM" stoichiometry="12"/>
            </listOfReactants>
            <listOfProducts>
               <speciesReference species="C14_0_FS_MM" stoichiometry="1"/>
            </listOfProducts>
         </reaction>
         <reaction id="CDPEth_Synth_MM" name="CDPEth_Synth_MM" reversible="false">
            <listOfReactants>
               <speciesReference species="3PG_MM" stoichiometry="1"/>
               <speciesReference species="ATP_MM" stoichiometry="3"/>
               <speciesReference species="NADPH_MM" stoichiometry="1"/>
               <speciesReference species="N_MM" stoichiometry="1"/>
            </listOfReactants>
            <listOfProducts>
               <speciesReference species="NADH_MM" stoichiometry="1"/>
               <speciesReference species="CDPEth_MM" stoichiometry="1"/>
            </listOfProducts>
         </reaction>
         <reaction id="CH2H4MPT_MM__CH3H4MPT_MM" name="CH2H4MPT_MM::CH3H4MPT_MM" reversible="true">
            <listOfReactants>
               <speciesReference species="CH2H4MPT_MM" stoichiometry="1"/>
               <speciesReference species="H2_MM" stoichiometry="1"/>
            </listOfReactants>
            <listOfProducts>
               <speciesReference species="CH3H4MPT_MM" stoichiometry="1"/>
            </listOfProducts>
         </reaction>
         <reaction id="CH3H4MPT_MM__MeCoM_MM" name="CH3H4MPT_MM::MeCoM_MM" reversible="true">
            <listOfReactants>
               <speciesReference species="CH3H4MPT_MM" stoichiometry="1"/>
            </listOfReactants>
            <listOfProducts>
               <speciesReference species="MeCoM_MM" stoichiometry="1"/>
               <speciesReference species="Naout_MM" stoichiometry="2"/>
            </listOfProducts>
         </reaction>
         <reaction id="CHH4MPT_MM__CH2H4MPT_MM" name="CHH4MPT_MM::CH2H4MPT_MM" reversible="true">
            <listOfReactants>
               <speciesReference species="CHH4MPT_MM" stoichiometry="1"/>
               <speciesReference species="H2_MM" stoichiometry="1"/>
            </listOfReactants>
            <listOfProducts>
               <speciesReference species="CH2H4MPT_MM" stoichiometry="1"/>
            </listOfProducts>
         </reaction>
         <reaction id="CHOMFR_MM__5CHOMPT_MM" name="CHOMFR_MM::5CHOMPT_MM" reversible="true">
            <listOfReactants>
               <speciesReference species="CHOMFR_MM" stoichiometry="1"/>
            </listOfReactants>
            <listOfProducts>
               <speciesReference species="5CHOMPT_MM" stoichiometry="1"/>
            </listOfProducts>
         </reaction>
         <reaction id="Chor_Synth_MM" name="Chor_Synth_MM" reversible="false">
            <listOfReactants>
               <speciesReference species="PEP_MM" stoichiometry="2"/>
               <speciesReference species="E4P_MM" stoichiometry="1"/>
               <speciesReference species="ATP_MM" stoichiometry="1"/>
               <speciesReference species="NADPH_MM" stoichiometry="1"/>
            </listOfReactants>
            <listOfProducts>
               <speciesReference species="Chor_MM" stoichiometry="1"/>
            </listOfProducts>
         </reaction>
         <reaction id="CMP_KDO_Synth_MM" name="CMP_KDO_Synth_MM" reversible="false">
            <listOfReactants>
               <speciesReference species="PEP_MM" stoichiometry="1"/>
               <speciesReference species="R5P_MM" stoichiometry="1"/>
               <speciesReference species="ATP_MM" stoichiometry="2"/>
            </listOfReactants>
            <listOfProducts>
               <speciesReference species="CMP_KDO_MM" stoichiometry="1"/>
            </listOfProducts>
         </reaction>
         <reaction id="CO2_MM__CHOMFR_MM" name="CO2_MM::CHOMFR_MM" reversible="true">
            <listOfReactants>
               <speciesReference species="CO2_MM" stoichiometry="1"/>
               <speciesReference species="H2_MM" stoichiometry="1"/>
            </listOfReactants>
            <listOfProducts>
               <speciesReference species="CHOMFR_MM" stoichiometry="1"/>
            </listOfProducts>
         </reaction>
         <reaction id="DHAP_MM__Glyc3P_MM" name="DHAP_MM::Glyc3P_MM" reversible="true">
            <listOfReactants>
               <speciesReference species="DHAP_MM" stoichiometry="1"/>
               <speciesReference species="NADH_MM" stoichiometry="1"/>
            </listOfReactants>
            <listOfProducts>
               <speciesReference species="Glyc3P_MM" stoichiometry="1"/>
            </listOfProducts>
         </reaction>
         <reaction id="di_am_pim_Synth_MM" name="di_am_pim_Synth_MM" reversible="false">
            <listOfReactants>
               <speciesReference species="Pyr_MM" stoichiometry="1"/>
               <speciesReference species="SuccCoA_MM" stoichiometry="1"/>
               <speciesReference species="ATP_MM" stoichiometry="1"/>
               <speciesReference species="NADPH_MM" stoichiometry="2"/>
               <speciesReference species="Asp_MM" stoichiometry="1"/>
               <speciesReference species="Glu_MM" stoichiometry="1"/>
            </listOfReactants>
            <listOfProducts>
               <speciesReference species="alKG_MM" stoichiometry="1"/>
               <speciesReference species="Succ_MM" stoichiometry="1"/>
               <speciesReference species="di_am_pim_MM" stoichiometry="1"/>
            </listOfProducts>
         </reaction>
         <reaction id="DNA_Synth_MM" name="DNA_Synth_MM" reversible="false">
            <listOfReactants>
               <speciesReference species="ATP_MM" stoichiometry="4.4129"/>
               <speciesReference species="dATP_MM" stoichiometry="0.7968"/>
               <speciesReference species="dGTP_MM" stoichiometry="0.8194"/>
               <speciesReference species="dCTP_MM" stoichiometry="0.8194"/>
               <speciesReference species="dTTP_MM" stoichiometry="0.7968"/>
            </listOfReactants>
            <listOfProducts>
               <speciesReference species="DNA_MM" stoichiometry="1"/>
            </listOfProducts>
         </reaction>
         <reaction id="DPG_MM__G3P_MM" name="DPG_MM::G3P_MM" reversible="true">
            <listOfReactants>
               <speciesReference species="DPG_MM" stoichiometry="1"/>
               <speciesReference species="NADH_MM" stoichiometry="1"/>
            </listOfReactants>
            <listOfProducts>
               <speciesReference species="G3P_MM" stoichiometry="1"/>
            </listOfProducts>
         </reaction>
         <reaction id="F16P_MM__F6P_MM" name="F16P_MM::F6P_MM" reversible="false">
            <listOfReactants>
               <speciesReference species="F16P_MM" stoichiometry="1"/>
            </listOfReactants>
            <listOfProducts>
               <speciesReference species="F6P_MM" stoichiometry="1"/>
            </listOfProducts>
         </reaction>
         <reaction id="F6P_MM__G6P_MM" name="F6P_MM::G6P_MM" reversible="true">
            <listOfReactants>
               <speciesReference species="F6P_MM" stoichiometry="1"/>
            </listOfReactants>
            <listOfProducts>
               <speciesReference species="G6P_MM" stoichiometry="1"/>
            </listOfProducts>
         </reaction>
         <reaction id="Form_MM__AcCoA_MM" name="Form_MM::AcCoA_MM" reversible="false">
            <listOfReactants>
               <speciesReference species="ATP_MM" stoichiometry="1"/>
               <speciesReference species="NADPH_MM" stoichiometry="1"/>
               <speciesReference species="Form_MM" stoichiometry="1"/>
               <speciesReference species="CO2_MM" stoichiometry="1"/>
               <speciesReference species="H2_MM" stoichiometry="4"/>
            </listOfReactants>
            <listOfProducts>
               <speciesReference species="AcCoA_MM" stoichiometry="1"/>
               <speciesReference species="NADH_MM" stoichiometry="2"/>
            </listOfProducts>
         </reaction>
         <reaction id="Form_MM__CO2_MM" name="Form_MM::CO2_MM" reversible="true">
            <listOfReactants>
               <speciesReference species="Form_MM" stoichiometry="1"/>
            </listOfReactants>
            <listOfProducts>
               <speciesReference species="CO2_MM" stoichiometry="1"/>
               <speciesReference species="H2_MM" stoichiometry="1"/>
            </listOfProducts>
         </reaction>
         <reaction id="Fum_MM__Succ_MM" name="Fum_MM::Succ_MM" reversible="false">
            <listOfReactants>
               <speciesReference species="Fum_MM" stoichiometry="1"/>
               <speciesReference species="QuiH2_MM" stoichiometry="1"/>
            </listOfReactants>
            <listOfProducts>
               <speciesReference species="Succ_MM" stoichiometry="1"/>
            </listOfProducts>
         </reaction>
         <reaction id="G3P_MM__DHAP_MM" name="G3P_MM::DHAP_MM" reversible="true">
            <listOfReactants>
               <speciesReference species="G3P_MM" stoichiometry="1"/>
            </listOfReactants>
            <listOfProducts>
               <speciesReference species="DHAP_MM" stoichiometry="1"/>
            </listOfProducts>
         </reaction>
         <reaction id="G3P_MM__F16P_MM" name="G3P_MM::F16P_MM" reversible="true">
            <listOfReactants>
               <speciesReference species="DHAP_MM" stoichiometry="1"/>
               <speciesReference species="G3P_MM" stoichiometry="1"/>
            </listOfReactants>
            <listOfProducts>
               <speciesReference species="F16P_MM" stoichiometry="1"/>
            </listOfProducts>
         </reaction>
         <reaction id="Glyco_Synth_MM" name="Glyco_Synth_MM" reversible="false">
            <listOfReactants>
               <speciesReference species="ADPGlc_MM" stoichiometry="6.16"/>
            </listOfReactants>
            <listOfProducts>
               <speciesReference species="Glyco_MM" stoichiometry="1"/>
            </listOfProducts>
         </reaction>
         <reaction id="Lip_Synth_MM" name="Lip_Synth_MM" reversible="false">
            <listOfReactants>
               <speciesReference species="Glyc3P_MM" stoichiometry="1.4176"/>
               <speciesReference species="ATP_MM" stoichiometry="2.8352"/>
               <speciesReference species="Ser_MM" stoichiometry="1.4176"/>
               <speciesReference species="avg_FS_MM" stoichiometry="2.8352"/>
            </listOfReactants>
            <listOfProducts>
               <speciesReference species="Lip_MM" stoichiometry="1"/>
            </listOfProducts>
         </reaction>
         <reaction id="LPS_Synth_MM" name="LPS_Synth_MM" reversible="false">
            <listOfReactants>
               <speciesReference species="UDPGlc_MM" stoichiometry="0.46176"/>
               <speciesReference species="CDPEth_MM" stoichiometry="0.69118"/>
               <speciesReference species="OH_myr_ac_MM" stoichiometry="0.69118"/>
               <speciesReference species="C14_0_FS_MM" stoichiometry="0.69118"/>
               <speciesReference species="CMP_KDO_MM" stoichiometry="0.69118"/>
               <speciesReference species="NDPHep_MM" stoichiometry="0.69118"/>
               <speciesReference species="TDPGlcs_MM" stoichiometry="0.46176"/>
            </listOfReactants>
            <listOfProducts>
               <speciesReference species="LPS_MM" stoichiometry="1"/>
            </listOfProducts>
         </reaction>
         <reaction id="Mal_MM__Fum_MM" name="Mal_MM::Fum_MM" reversible="true">
            <listOfReactants>
               <speciesReference species="Mal_MM" stoichiometry="1"/>
            </listOfReactants>
            <listOfProducts>
               <speciesReference species="Fum_MM" stoichiometry="1"/>
            </listOfProducts>
         </reaction>
         <reaction id="MeCoM_MM__Meth_MM" name="MeCoM_MM::Meth_MM" reversible="true">
            <listOfReactants>
               <speciesReference species="MeCoM_MM" stoichiometry="1"/>
               <speciesReference species="H2_MM" stoichiometry="1"/>
            </listOfReactants>
            <listOfProducts>
               <speciesReference species="Meth_MM" stoichiometry="1"/>
            </listOfProducts>
         </reaction>
         <reaction id="MTHF_Synth_MM" name="MTHF_Synth_MM" reversible="true">
            <listOfReactants>
               <speciesReference species="ATP_MM" stoichiometry="1"/>
               <speciesReference species="NADPH_MM" stoichiometry="1"/>
            </listOfReactants>
            <listOfProducts>
               <speciesReference species="MTHF_MM" stoichiometry="1"/>
            </listOfProducts>
         </reaction>
         <reaction id="NADHDehydro_MM" name="NADHDehydro_MM" reversible="true">
            <listOfReactants>
               <speciesReference species="NADH_MM" stoichiometry="1"/>
            </listOfReactants>
            <listOfProducts>
               <speciesReference species="QuiH2_MM" stoichiometry="1"/>
               <speciesReference species="H_ex_MM" stoichiometry="2"/>
            </listOfProducts>
         </reaction>
         <reaction id="NDPHep_Synth_MM" name="NDPHep_Synth_MM" reversible="false">
            <listOfReactants>
               <speciesReference species="G6P_MM" stoichiometry="1.5"/>
               <speciesReference species="ATP_MM" stoichiometry="1"/>
            </listOfReactants>
            <listOfProducts>
               <speciesReference species="NADPH_MM" stoichiometry="4"/>
               <speciesReference species="NDPHep_MM" stoichiometry="1"/>
            </listOfProducts>
         </reaction>
         <reaction id="OH_myr_ac_Synth_MM" name="OH_myr_ac_Synth_MM" reversible="false">
            <listOfReactants>
               <speciesReference species="AcCoA_MM" stoichiometry="7"/>
               <speciesReference species="ATP_MM" stoichiometry="6"/>
               <speciesReference species="NADPH_MM" stoichiometry="11"/>
            </listOfReactants>
            <listOfProducts>
               <speciesReference species="OH_myr_ac_MM" stoichiometry="1"/>
            </listOfProducts>
         </reaction>
         <reaction id="OxA_MM__Mal_MM" name="OxA_MM::Mal_MM" reversible="true">
            <listOfReactants>
               <speciesReference species="OxA_MM" stoichiometry="1"/>
               <speciesReference species="NADH_MM" stoichiometry="1"/>
            </listOfReactants>
            <listOfProducts>
               <speciesReference species="Mal_MM" stoichiometry="1"/>
            </listOfProducts>
         </reaction>
         <reaction id="PepGly_Synth_MM" name="PepGly_Synth_MM" reversible="false">
            <listOfReactants>
               <speciesReference species="ATP_MM" stoichiometry="5.52"/>
               <speciesReference species="Ala_MM" stoichiometry="2.208"/>
               <speciesReference species="Glu_MM" stoichiometry="1.104"/>
               <speciesReference species="UDP_NAG_MM" stoichiometry="1.104"/>
               <speciesReference species="UDP_NAM_MM" stoichiometry="1.104"/>
               <speciesReference species="di_am_pim_MM" stoichiometry="1.104"/>
            </listOfReactants>
            <listOfProducts>
               <speciesReference species="PepGly_MM" stoichiometry="1"/>
            </listOfProducts>
         </reaction>
         <reaction id="PEP_MM__2PG_MM" name="PEP_MM::2PG_MM" reversible="true">
            <listOfReactants>
               <speciesReference species="PEP_MM" stoichiometry="1"/>
            </listOfReactants>
            <listOfProducts>
               <speciesReference species="2PG_MM" stoichiometry="1"/>
            </listOfProducts>
         </reaction>
         <reaction id="PEP_MM__OxA_MM" name="PEP_MM::OxA_MM" reversible="false">
            <listOfReactants>
               <speciesReference species="PEP_MM" stoichiometry="1"/>
               <speciesReference species="CO2_MM" stoichiometry="1"/>
            </listOfReactants>
            <listOfProducts>
               <speciesReference species="OxA_MM" stoichiometry="1"/>
               <speciesReference species="ATP_MM" stoichiometry="1"/>
            </listOfProducts>
         </reaction>
         <reaction id="Polyphos_Synth_MM" name="Polyphos_Synth_MM" reversible="false">
            <listOfReactants>
               <speciesReference species="ATP_MM" stoichiometry="12.66"/>
            </listOfReactants>
            <listOfProducts>
               <speciesReference species="Polyphos_MM" stoichiometry="1"/>
            </listOfProducts>
         </reaction>
         <reaction id="Prot_Synth_MM" name="Prot_Synth_MM" reversible="false">
            <listOfReactants>
               <speciesReference species="ATP_MM" stoichiometry="39.9455"/>
               <speciesReference species="Ala_MM" stoichiometry="0.88727"/>
               <speciesReference species="Cys_MM" stoichiometry="0.15818"/>
               <speciesReference species="Asp_MM" stoichiometry="0.41636"/>
               <speciesReference species="Glu_MM" stoichiometry="0.45455"/>
               <speciesReference species="Phe_MM" stoichiometry="0.32"/>
               <speciesReference species="Gly_MM" stoichiometry="1.0582"/>
               <speciesReference species="His_MM" stoichiometry="0.16364"/>
               <speciesReference species="Ile_MM" stoichiometry="0.50182"/>
               <speciesReference species="Lys_MM" stoichiometry="0.59273"/>
               <speciesReference species="Leu_MM" stoichiometry="0.77818"/>
               <speciesReference species="Met_MM" stoichiometry="0.26546"/>
               <speciesReference species="Asn_MM" stoichiometry="0.41636"/>
               <speciesReference species="Pro_MM" stoichiometry="0.38182"/>
               <speciesReference species="Gln_MM" stoichiometry="0.45455"/>
               <speciesReference species="Arg_MM" stoichiometry="0.51091"/>
               <speciesReference species="Ser_MM" stoichiometry="0.37273"/>
               <speciesReference species="Thr_MM" stoichiometry="0.43818"/>
               <speciesReference species="Val_MM" stoichiometry="0.73091"/>
               <speciesReference species="Trp_MM" stoichiometry="0.09818"/>
               <speciesReference species="Tyr_MM" stoichiometry="0.23818"/>
            </listOfReactants>
            <listOfProducts>
               <speciesReference species="Prot_MM" stoichiometry="1"/>
            </listOfProducts>
         </reaction>
         <reaction id="PRPP_Synth_MM" name="PRPP_Synth_MM" reversible="false">
            <listOfReactants>
               <speciesReference species="R5P_MM" stoichiometry="1"/>
               <speciesReference species="ATP_MM" stoichiometry="2"/>
            </listOfReactants>
            <listOfProducts>
               <speciesReference species="PRPP_MM" stoichiometry="1"/>
            </listOfProducts>
         </reaction>
         <reaction id="Pyr_MM__PEP_MM" name="Pyr_MM::PEP_MM" reversible="false">
            <listOfReactants>
               <speciesReference species="Pyr_MM" stoichiometry="1"/>
               <speciesReference species="ATP_MM" stoichiometry="2"/>
            </listOfReactants>
            <listOfProducts>
               <speciesReference species="PEP_MM" stoichiometry="1"/>
            </listOfProducts>
         </reaction>
         <reaction id="Rl5P_MM__R5P_MM" name="Rl5P_MM::R5P_MM" reversible="true">
            <listOfReactants>
               <speciesReference species="Rl5P_MM" stoichiometry="1"/>
            </listOfReactants>
            <listOfProducts>
               <speciesReference species="R5P_MM" stoichiometry="1"/>
            </listOfProducts>
         </reaction>
         <reaction id="Rl5P_MM__X5P_MM" name="Rl5P_MM::X5P_MM" reversible="true">
            <listOfReactants>
               <speciesReference species="Rl5P_MM" stoichiometry="1"/>
            </listOfReactants>
            <listOfProducts>
               <speciesReference species="X5P_MM" stoichiometry="1"/>
            </listOfProducts>
         </reaction>
         <reaction id="RNA_Synth_MM" name="RNA_Synth_MM" reversible="false">
            <listOfReactants>
               <speciesReference species="ATP_MM" stoichiometry="1.2488"/>
               <speciesReference species="rATP_MM" stoichiometry="0.80488"/>
               <speciesReference species="rGTP_MM" stoichiometry="0.99024"/>
               <speciesReference species="rCTP_MM" stoichiometry="0.61436"/>
               <speciesReference species="rUTP_MM" stoichiometry="0.66341"/>
            </listOfReactants>
            <listOfProducts>
               <speciesReference species="RNA_MM" stoichiometry="1"/>
            </listOfProducts>
         </reaction>
         <reaction id="SuccCoA_MM__alKG_MM" name="SuccCoA_MM::alKG_MM" reversible="false">
            <listOfReactants>
               <speciesReference species="SuccCoA_MM" stoichiometry="1"/>
               <speciesReference species="NADH_MM" stoichiometry="1"/>
               <speciesReference species="CO2_MM" stoichiometry="1"/>
            </listOfReactants>
            <listOfProducts>
               <speciesReference species="alKG_MM" stoichiometry="1"/>
            </listOfProducts>
         </reaction>
         <reaction id="Succ_MM__Fum_MM" name="Succ_MM::Fum_MM" reversible="false">
            <listOfReactants>
               <speciesReference species="Succ_MM" stoichiometry="1"/>
            </listOfReactants>
            <listOfProducts>
               <speciesReference species="Fum_MM" stoichiometry="1"/>
               <speciesReference species="QuiH2_MM" stoichiometry="1"/>
            </listOfProducts>
         </reaction>
         <reaction id="Succ_MM__SuccCoA_MM" name="Succ_MM::SuccCoA_MM" reversible="true">
            <listOfReactants>
               <speciesReference species="Succ_MM" stoichiometry="1"/>
               <speciesReference species="ATP_MM" stoichiometry="1"/>
            </listOfReactants>
            <listOfProducts>
               <speciesReference species="SuccCoA_MM" stoichiometry="1"/>
            </listOfProducts>
         </reaction>
         <reaction id="TDPGlcs_Synth_MM" name="TDPGlcs_Synth_MM" reversible="false">
            <listOfReactants>
               <speciesReference species="F6P_MM" stoichiometry="1"/>
               <speciesReference species="ATP_MM" stoichiometry="2"/>
               <speciesReference species="N_MM" stoichiometry="1"/>
            </listOfReactants>
            <listOfProducts>
               <speciesReference species="TDPGlcs_MM" stoichiometry="1"/>
            </listOfProducts>
         </reaction>
         <reaction id="Transaldo_MM" name="Transaldo_MM" reversible="true">
            <listOfReactants>
               <speciesReference species="G3P_MM" stoichiometry="1"/>
               <speciesReference species="S7P_MM" stoichiometry="1"/>
            </listOfReactants>
            <listOfProducts>
               <speciesReference species="F6P_MM" stoichiometry="1"/>
               <speciesReference species="E4P_MM" stoichiometry="1"/>
            </listOfProducts>
         </reaction>
         <reaction id="TransHydro_MM" name="TransHydro_MM" reversible="true">
            <listOfReactants>
               <speciesReference species="NADH_MM" stoichiometry="1"/>
               <speciesReference species="H_ex_MM" stoichiometry="1"/>
            </listOfReactants>
            <listOfProducts>
               <speciesReference species="NADPH_MM" stoichiometry="1"/>
            </listOfProducts>
         </reaction>
         <reaction id="Transket1_MM" name="Transket1_MM" reversible="true">
            <listOfReactants>
               <speciesReference species="R5P_MM" stoichiometry="1"/>
               <speciesReference species="X5P_MM" stoichiometry="1"/>
            </listOfReactants>
            <listOfProducts>
               <speciesReference species="G3P_MM" stoichiometry="1"/>
               <speciesReference species="S7P_MM" stoichiometry="1"/>
            </listOfProducts>
         </reaction>
         <reaction id="Transket2_MM" name="Transket2_MM" reversible="true">
            <listOfReactants>
               <speciesReference species="E4P_MM" stoichiometry="1"/>
               <speciesReference species="X5P_MM" stoichiometry="1"/>
            </listOfReactants>
            <listOfProducts>
               <speciesReference species="F6P_MM" stoichiometry="1"/>
               <speciesReference species="G3P_MM" stoichiometry="1"/>
            </listOfProducts>
         </reaction>
         <reaction id="UDPGlc_Synth_MM" name="UDPGlc_Synth_MM" reversible="false">
            <listOfReactants>
               <speciesReference species="G6P_MM" stoichiometry="1"/>
               <speciesReference species="ATP_MM" stoichiometry="1"/>
            </listOfReactants>
            <listOfProducts>
               <speciesReference species="UDPGlc_MM" stoichiometry="1"/>
            </listOfProducts>
         </reaction>
         <reaction id="UDP_NAG_Synth_MM" name="UDP_NAG_Synth_MM" reversible="false">
            <listOfReactants>
               <speciesReference species="F6P_MM" stoichiometry="1"/>
               <speciesReference species="AcCoA_MM" stoichiometry="1"/>
               <speciesReference species="ATP_MM" stoichiometry="1"/>
               <speciesReference species="Gln_MM" stoichiometry="1"/>
            </listOfReactants>
            <listOfProducts>
               <speciesReference species="Glu_MM" stoichiometry="1"/>
               <speciesReference species="UDP_NAG_MM" stoichiometry="1"/>
            </listOfProducts>
         </reaction>
         <reaction id="UDP_NAM_Synth_MM" name="UDP_NAM_Synth_MM" reversible="false">
            <listOfReactants>
               <speciesReference species="PEP_MM" stoichiometry="1"/>
               <speciesReference species="NADPH_MM" stoichiometry="1"/>
               <speciesReference species="UDP_NAG_MM" stoichiometry="1"/>
            </listOfReactants>
            <listOfProducts>
               <speciesReference species="UDP_NAM_MM" stoichiometry="1"/>
            </listOfProducts>
         </reaction>
         <reaction id="CO2_MM__Form_MM" name="CO2_MM::Form_MM" reversible="false">
            <listOfReactants>
               <speciesReference species="NADPH_MM" stoichiometry="1"/>
               <speciesReference species="CO2_MM" stoichiometry="1"/>
            </listOfReactants>
            <listOfProducts>
               <speciesReference species="Form_MM" stoichiometry="1"/>
            </listOfProducts>
         </reaction>
         <reaction id="ATPdrain_MM" name="ATPdrain_MM" reversible="false">
            <listOfReactants>
               <speciesReference species="ATP_MM" stoichiometry="1"/>
            </listOfReactants>
         </reaction>
         <reaction id="BM_Synth_MM" name="BM_Synth_MM" reversible="false">
            <listOfReactants>
               <speciesReference species="Lip_MM" stoichiometry="0.1"/>
               <speciesReference species="LPS_MM" stoichiometry="0.015"/>
               <speciesReference species="PepGly_MM" stoichiometry="0.015"/>
               <speciesReference species="Glyco_MM" stoichiometry="0.015"/>
               <speciesReference species="Prot_MM" stoichiometry="0.64"/>
               <speciesReference species="RNA_MM" stoichiometry="0.185"/>
               <speciesReference species="DNA_MM" stoichiometry="0.03"/>
            </listOfReactants>
            <listOfProducts>
               <speciesReference species="BM_MM" stoichiometry="1"/>
            </listOfProducts>
         </reaction>
         <reaction id="NADP_Hydrogenase_MM" name="NADP_Hydrogenase_MM" reversible="true">
            <listOfReactants>
               <speciesReference species="H2_MM" stoichiometry="1"/>
            </listOfReactants>
            <listOfProducts>
               <speciesReference species="NADPH_MM" stoichiometry="1"/>
            </listOfProducts>
         </reaction>
         <reaction id="Ala_Synth_MB" name="Ala_Synth_MB" reversible="false">
            <listOfReactants>
               <speciesReference species="Pyr_MB" stoichiometry="1"/>
               <speciesReference species="Glu_MB" stoichiometry="1"/>
            </listOfReactants>
            <listOfProducts>
               <speciesReference species="alKG_MB" stoichiometry="1"/>
               <speciesReference species="Ala_MB" stoichiometry="1"/>
            </listOfProducts>
         </reaction>
         <reaction id="Arg_Synth_MB" name="Arg_Synth_MB" reversible="false">
            <listOfReactants>
               <speciesReference species="AcCoA_MB" stoichiometry="1"/>
               <speciesReference species="ATP_MB" stoichiometry="4"/>
               <speciesReference species="NADPH_MB" stoichiometry="1"/>
               <speciesReference species="CO2_MB" stoichiometry="1"/>
               <speciesReference species="N_MB" stoichiometry="1"/>
               <speciesReference species="Asp_MB" stoichiometry="1"/>
               <speciesReference species="Glu_MB" stoichiometry="2"/>
            </listOfReactants>
            <listOfProducts>
               <speciesReference species="alKG_MB" stoichiometry="1"/>
               <speciesReference species="Ac_MB" stoichiometry="1"/>
               <speciesReference species="Arg_MB" stoichiometry="1"/>
            </listOfProducts>
         </reaction>
         <reaction id="Asn_Synth_MB" name="Asn_Synth_MB" reversible="false">
            <listOfReactants>
               <speciesReference species="ATP_MB" stoichiometry="2"/>
               <speciesReference species="N_MB" stoichiometry="1"/>
               <speciesReference species="Asp_MB" stoichiometry="1"/>
            </listOfReactants>
            <listOfProducts>
               <speciesReference species="Asn_MB" stoichiometry="1"/>
            </listOfProducts>
         </reaction>
         <reaction id="Asp_synth_MB" name="Asp_synth_MB" reversible="false">
            <listOfReactants>
               <speciesReference species="OxA_MB" stoichiometry="1"/>
               <speciesReference species="Glu_MB" stoichiometry="1"/>
            </listOfReactants>
            <listOfProducts>
               <speciesReference species="alKG_MB" stoichiometry="1"/>
               <speciesReference species="Asp_MB" stoichiometry="1"/>
            </listOfProducts>
         </reaction>
         <reaction id="Cys_Synth_MB" name="Cys_Synth_MB" reversible="false">
            <listOfReactants>
               <speciesReference species="AcCoA_MB" stoichiometry="1"/>
               <speciesReference species="S_MB" stoichiometry="1"/>
               <speciesReference species="Ser_MB" stoichiometry="1"/>
            </listOfReactants>
            <listOfProducts>
               <speciesReference species="Ac_MB" stoichiometry="1"/>
               <speciesReference species="Cys_MB" stoichiometry="1"/>
            </listOfProducts>
         </reaction>
         <reaction id="Gln_Synth_MB" name="Gln_Synth_MB" reversible="false">
            <listOfReactants>
               <speciesReference species="ATP_MB" stoichiometry="1"/>
               <speciesReference species="N_MB" stoichiometry="1"/>
               <speciesReference species="Glu_MB" stoichiometry="1"/>
            </listOfReactants>
            <listOfProducts>
               <speciesReference species="Gln_MB" stoichiometry="1"/>
            </listOfProducts>
         </reaction>
         <reaction id="Glu_synth_MB" name="Glu_synth_MB" reversible="false">
            <listOfReactants>
               <speciesReference species="alKG_MB" stoichiometry="1"/>
               <speciesReference species="NADPH_MB" stoichiometry="1"/>
               <speciesReference species="N_MB" stoichiometry="1"/>
            </listOfReactants>
            <listOfProducts>
               <speciesReference species="Glu_MB" stoichiometry="1"/>
            </listOfProducts>
         </reaction>
         <reaction id="Gly_Synth_MB" name="Gly_Synth_MB" reversible="false">
            <listOfReactants>
               <speciesReference species="Ser_MB" stoichiometry="1"/>
            </listOfReactants>
            <listOfProducts>
               <speciesReference species="MTHF_MB" stoichiometry="1"/>
               <speciesReference species="Gly_MB" stoichiometry="1"/>
            </listOfProducts>
         </reaction>
         <reaction id="His_Synth_MB" name="His_Synth_MB" reversible="false">
            <listOfReactants>
               <speciesReference species="ATP_MB" stoichiometry="1"/>
               <speciesReference species="PRPP_MB" stoichiometry="1"/>
               <speciesReference species="Gln_MB" stoichiometry="1"/>
            </listOfReactants>
            <listOfProducts>
               <speciesReference species="alKG_MB" stoichiometry="1"/>
               <speciesReference species="NADH_MB" stoichiometry="2"/>
               <speciesReference species="His_MB" stoichiometry="1"/>
            </listOfProducts>
         </reaction>
         <reaction id="Ile_Synth_MB" name="Ile_Synth_MB" reversible="false">
            <listOfReactants>
               <speciesReference species="Pyr_MB" stoichiometry="1"/>
               <speciesReference species="NADPH_MB" stoichiometry="1"/>
               <speciesReference species="Glu_MB" stoichiometry="1"/>
               <speciesReference species="Thr_MB" stoichiometry="1"/>
            </listOfReactants>
            <listOfProducts>
               <speciesReference species="alKG_MB" stoichiometry="1"/>
               <speciesReference species="CO2_MB" stoichiometry="1"/>
               <speciesReference species="N_MB" stoichiometry="1"/>
               <speciesReference species="Ile_MB" stoichiometry="1"/>
            </listOfProducts>
         </reaction>
         <reaction id="Leu_Synth_MB" name="Leu_Synth_MB" reversible="false">
            <listOfReactants>
               <speciesReference species="Pyr_MB" stoichiometry="2"/>
               <speciesReference species="AcCoA_MB" stoichiometry="1"/>
               <speciesReference species="NADPH_MB" stoichiometry="1"/>
               <speciesReference species="Glu_MB" stoichiometry="1"/>
            </listOfReactants>
            <listOfProducts>
               <speciesReference species="alKG_MB" stoichiometry="1"/>
               <speciesReference species="NADH_MB" stoichiometry="1"/>
               <speciesReference species="CO2_MB" stoichiometry="2"/>
               <speciesReference species="Leu_MB" stoichiometry="1"/>
            </listOfProducts>
         </reaction>
         <reaction id="Lys_Synth_MB" name="Lys_Synth_MB" reversible="false">
            <listOfReactants>
               <speciesReference species="di_am_pim_MB" stoichiometry="1"/>
            </listOfReactants>
            <listOfProducts>
               <speciesReference species="CO2_MB" stoichiometry="1"/>
               <speciesReference species="Lys_MB" stoichiometry="1"/>
            </listOfProducts>
         </reaction>
         <reaction id="Met_Synth_MB" name="Met_Synth_MB" reversible="false">
            <listOfReactants>
               <speciesReference species="ATP_MB" stoichiometry="1"/>
               <speciesReference species="NADPH_MB" stoichiometry="2"/>
               <speciesReference species="MTHF_MB" stoichiometry="1"/>
               <speciesReference species="Cys_MB" stoichiometry="1"/>
               <speciesReference species="Asp_MB" stoichiometry="1"/>
            </listOfReactants>
            <listOfProducts>
               <speciesReference species="Pyr_MB" stoichiometry="1"/>
               <speciesReference species="N_MB" stoichiometry="1"/>
               <speciesReference species="Met_MB" stoichiometry="1"/>
            </listOfProducts>
         </reaction>
         <reaction id="Phe_Synth_MB" name="Phe_Synth_MB" reversible="false">
            <listOfReactants>
               <speciesReference species="Chor_MB" stoichiometry="1"/>
               <speciesReference species="Glu_MB" stoichiometry="1"/>
            </listOfReactants>
            <listOfProducts>
               <speciesReference species="alKG_MB" stoichiometry="1"/>
               <speciesReference species="CO2_MB" stoichiometry="1"/>
               <speciesReference species="Phe_MB" stoichiometry="1"/>
            </listOfProducts>
         </reaction>
         <reaction id="Pro_Synth_MB" name="Pro_Synth_MB" reversible="false">
            <listOfReactants>
               <speciesReference species="ATP_MB" stoichiometry="1"/>
               <speciesReference species="NADPH_MB" stoichiometry="2"/>
               <speciesReference species="Glu_MB" stoichiometry="1"/>
            </listOfReactants>
            <listOfProducts>
               <speciesReference species="Pro_MB" stoichiometry="1"/>
            </listOfProducts>
         </reaction>
         <reaction id="Ser_Synth_MB" name="Ser_Synth_MB" reversible="false">
            <listOfReactants>
               <speciesReference species="3PG_MB" stoichiometry="1"/>
               <speciesReference species="Glu_MB" stoichiometry="1"/>
            </listOfReactants>
            <listOfProducts>
               <speciesReference species="alKG_MB" stoichiometry="1"/>
               <speciesReference species="NADH_MB" stoichiometry="1"/>
               <speciesReference species="Ser_MB" stoichiometry="1"/>
            </listOfProducts>
         </reaction>
         <reaction id="Thr_Synth_MB" name="Thr_Synth_MB" reversible="false">
            <listOfReactants>
               <speciesReference species="ATP_MB" stoichiometry="2"/>
               <speciesReference species="NADPH_MB" stoichiometry="2"/>
               <speciesReference species="Asp_MB" stoichiometry="1"/>
            </listOfReactants>
            <listOfProducts>
               <speciesReference species="Thr_MB" stoichiometry="1"/>
            </listOfProducts>
         </reaction>
         <reaction id="Trp_Synth_MB" name="Trp_Synth_MB" reversible="false">
            <listOfReactants>
               <speciesReference species="Chor_MB" stoichiometry="1"/>
               <speciesReference species="PRPP_MB" stoichiometry="1"/>
               <speciesReference species="Gln_MB" stoichiometry="1"/>
               <speciesReference species="Ser_MB" stoichiometry="1"/>
            </listOfReactants>
            <listOfProducts>
               <speciesReference species="G3P_MB" stoichiometry="1"/>
               <speciesReference species="Pyr_MB" stoichiometry="1"/>
               <speciesReference species="CO2_MB" stoichiometry="1"/>
               <speciesReference species="Glu_MB" stoichiometry="1"/>
               <speciesReference species="Trp_MB" stoichiometry="1"/>
            </listOfProducts>
         </reaction>
         <reaction id="Tyr_Synth_MB" name="Tyr_Synth_MB" reversible="false">
            <listOfReactants>
               <speciesReference species="Chor_MB" stoichiometry="1"/>
               <speciesReference species="Glu_MB" stoichiometry="1"/>
            </listOfReactants>
            <listOfProducts>
               <speciesReference species="alKG_MB" stoichiometry="1"/>
               <speciesReference species="NADH_MB" stoichiometry="1"/>
               <speciesReference species="CO2_MB" stoichiometry="1"/>
               <speciesReference species="Tyr_MB" stoichiometry="1"/>
            </listOfProducts>
         </reaction>
         <reaction id="Val_Synth_MB" name="Val_Synth_MB" reversible="false">
            <listOfReactants>
               <speciesReference species="Pyr_MB" stoichiometry="2"/>
               <speciesReference species="NADPH_MB" stoichiometry="1"/>
               <speciesReference species="Glu_MB" stoichiometry="1"/>
            </listOfReactants>
            <listOfProducts>
               <speciesReference species="alKG_MB" stoichiometry="1"/>
               <speciesReference species="CO2_MB" stoichiometry="1"/>
               <speciesReference species="Val_MB" stoichiometry="1"/>
            </listOfProducts>
         </reaction>
         <reaction id="rATP_Synth_MB" name="rATP_Synth_MB" reversible="false">
            <listOfReactants>
               <speciesReference species="ATP_MB" stoichiometry="5"/>
               <speciesReference species="CO2_MB" stoichiometry="1"/>
               <speciesReference species="PRPP_MB" stoichiometry="1"/>
               <speciesReference species="MTHF_MB" stoichiometry="2"/>
               <speciesReference species="Asp_MB" stoichiometry="2"/>
               <speciesReference species="Gly_MB" stoichiometry="1"/>
               <speciesReference species="Gln_MB" stoichiometry="2"/>
            </listOfReactants>
            <listOfProducts>
               <speciesReference species="NADPH_MB" stoichiometry="1"/>
               <speciesReference species="Glu_MB" stoichiometry="2"/>
               <speciesReference species="rATP_MB" stoichiometry="1"/>
            </listOfProducts>
         </reaction>
         <reaction id="rGTP_Synth_MB" name="rGTP_Synth_MB" reversible="false">
            <listOfReactants>
               <speciesReference species="ATP_MB" stoichiometry="6"/>
               <speciesReference species="CO2_MB" stoichiometry="1"/>
               <speciesReference species="PRPP_MB" stoichiometry="1"/>
               <speciesReference species="MTHF_MB" stoichiometry="2"/>
               <speciesReference species="Asp_MB" stoichiometry="1"/>
               <speciesReference species="Gly_MB" stoichiometry="1"/>
               <speciesReference species="Gln_MB" stoichiometry="3"/>
            </listOfReactants>
            <listOfProducts>
               <speciesReference species="NADH_MB" stoichiometry="1"/>
               <speciesReference species="NADPH_MB" stoichiometry="1"/>
               <speciesReference species="Glu_MB" stoichiometry="3"/>
               <speciesReference species="rGTP_MB" stoichiometry="1"/>
            </listOfProducts>
         </reaction>
         <reaction id="rCTP_Synth_MB" name="rCTP_Synth_MB" reversible="false">
            <listOfReactants>
               <speciesReference species="ATP_MB" stoichiometry="1"/>
               <speciesReference species="Gln_MB" stoichiometry="1"/>
               <speciesReference species="rUTP_MB" stoichiometry="1"/>
            </listOfReactants>
            <listOfProducts>
               <speciesReference species="Glu_MB" stoichiometry="1"/>
               <speciesReference species="rCTP_MB" stoichiometry="1"/>
            </listOfProducts>
         </reaction>
         <reaction id="rUTP_Synth_MB" name="rUTP_Synth_MB" reversible="false">
            <listOfReactants>
               <speciesReference species="ATP_MB" stoichiometry="4"/>
               <speciesReference species="N_MB" stoichiometry="1"/>
               <speciesReference species="PRPP_MB" stoichiometry="1"/>
               <speciesReference species="Asp_MB" stoichiometry="1"/>
            </listOfReactants>
            <listOfProducts>
               <speciesReference species="NADH_MB" stoichiometry="1"/>
               <speciesReference species="rUTP_MB" stoichiometry="1"/>
            </listOfProducts>
         </reaction>
         <reaction id="dATP_Synth_MB" name="dATP_Synth_MB" reversible="false">
            <listOfReactants>
               <speciesReference species="NADPH_MB" stoichiometry="1"/>
               <speciesReference species="rATP_MB" stoichiometry="1"/>
            </listOfReactants>
            <listOfProducts>
               <speciesReference species="dATP_MB" stoichiometry="1"/>
            </listOfProducts>
         </reaction>
         <reaction id="dGTP_Synth_MB" name="dGTP_Synth_MB" reversible="false">
            <listOfReactants>
               <speciesReference species="NADPH_MB" stoichiometry="1"/>
               <speciesReference species="rGTP_MB" stoichiometry="1"/>
            </listOfReactants>
            <listOfProducts>
               <speciesReference species="dGTP_MB" stoichiometry="1"/>
            </listOfProducts>
         </reaction>
         <reaction id="dCTP_Synth_MB" name="dCTP_Synth_MB" reversible="false">
            <listOfReactants>
               <speciesReference species="NADPH_MB" stoichiometry="1"/>
               <speciesReference species="rCTP_MB" stoichiometry="1"/>
            </listOfReactants>
            <listOfProducts>
               <speciesReference species="dCTP_MB" stoichiometry="1"/>
            </listOfProducts>
         </reaction>
         <reaction id="dTTP_Synth_MB" name="dTTP_Synth_MB" reversible="false">
            <listOfReactants>
               <speciesReference species="NADPH_MB" stoichiometry="2"/>
               <speciesReference species="MTHF_MB" stoichiometry="1"/>
               <speciesReference species="rUTP_MB" stoichiometry="1"/>
            </listOfReactants>
            <listOfProducts>
               <speciesReference species="dTTP_MB" stoichiometry="1"/>
            </listOfProducts>
         </reaction>
         <reaction id="3PG_MB__2PG_MB__3PG_MB" name="3PG_MB::2PG_MB::3PG_MB" reversible="true">
            <listOfReactants>
               <speciesReference species="2PG_MB" stoichiometry="1"/>
            </listOfReactants>
            <listOfProducts>
               <speciesReference species="3PG_MB" stoichiometry="1"/>
            </listOfProducts>
         </reaction>
         <reaction id="5CHOMPT_MB__CHH4MPT_MB" name="5CHOMPT_MB::CHH4MPT_MB" reversible="true">
            <listOfReactants>
               <speciesReference species="5CHOMPT_MB" stoichiometry="1"/>
            </listOfReactants>
            <listOfProducts>
               <speciesReference species="CHH4MPT_MB" stoichiometry="1"/>
            </listOfProducts>
         </reaction>
         <reaction id="AcCoA_MB__aCH3_Co_III_Fe_S_MB" name="AcCoA_MB::aCH3-Co(III)Fe-S_MB" reversible="true">
            <listOfReactants>
               <speciesReference species="AcCoA_MB" stoichiometry="1"/>
            </listOfReactants>
            <listOfProducts>
               <speciesReference species="CO_MB" stoichiometry="1"/>
               <speciesReference species="aCH3_Co_III_Fe_S_MB" stoichiometry="1"/>
            </listOfProducts>
         </reaction>
         <reaction id="AcCoA_MB__Cit_MB" name="AcCoA_MB::Cit_MB" reversible="false">
            <listOfReactants>
               <speciesReference species="AcCoA_MB" stoichiometry="1"/>
               <speciesReference species="OxA_MB" stoichiometry="1"/>
            </listOfReactants>
            <listOfProducts>
               <speciesReference species="Cit_MB" stoichiometry="1"/>
            </listOfProducts>
         </reaction>
         <reaction id="AcCoA_MB__Pyr_MB" name="AcCoA_MB::Pyr_MB" reversible="false">
            <listOfReactants>
               <speciesReference species="AcCoA_MB" stoichiometry="1"/>
               <speciesReference species="CO2_MB" stoichiometry="1"/>
               <speciesReference species="H2_MB" stoichiometry="2"/>
            </listOfReactants>
            <listOfProducts>
               <speciesReference species="Pyr_MB" stoichiometry="1"/>
               <speciesReference species="NADH_MB" stoichiometry="1"/>
            </listOfProducts>
         </reaction>
         <reaction id="aCH3_Co_III_Fe_S_MB__CH3_H4_MPT_MB" name="aCH3-Co(III)Fe-S_MB::CH3-H4-MPT_MB" reversible="false">
            <listOfReactants>
               <speciesReference species="aCH3_Co_III_Fe_S_MB" stoichiometry="1"/>
            </listOfReactants>
            <listOfProducts>
               <speciesReference species="CH3_H4_MPT_MB" stoichiometry="1"/>
            </listOfProducts>
         </reaction>
         <reaction id="Ac_MB__Ac_P_MB" name="Ac_MB::Ac_P_MB" reversible="true">
            <listOfReactants>
               <speciesReference species="ATP_MB" stoichiometry="1"/>
               <speciesReference species="Ac_MB" stoichiometry="1"/>
            </listOfReactants>
            <listOfProducts>
               <speciesReference species="AcP_MB" stoichiometry="1"/>
            </listOfProducts>
         </reaction>
         <reaction id="Ac_P_MB__AcCoA_MB" name="Ac_P_MB::AcCoA_MB" reversible="true">
            <listOfReactants>
               <speciesReference species="AcP_MB" stoichiometry="1"/>
            </listOfReactants>
            <listOfProducts>
               <speciesReference species="AcCoA_MB" stoichiometry="1"/>
            </listOfProducts>
         </reaction>
         <reaction id="ADPGlc_Synth_MB" name="ADPGlc_Synth_MB" reversible="false">
            <listOfReactants>
               <speciesReference species="G6P_MB" stoichiometry="1"/>
               <speciesReference species="ATP_MB" stoichiometry="1"/>
            </listOfReactants>
            <listOfProducts>
               <speciesReference species="ADPGlc_MB" stoichiometry="1"/>
            </listOfProducts>
         </reaction>
         <reaction id="ATPSynth_MB" name="ATPSynth_MB" reversible="true">
            <listOfReactants>
               <speciesReference species="H_ex_MB" stoichiometry="3"/>
            </listOfReactants>
            <listOfProducts>
               <speciesReference species="ATP_MB" stoichiometry="1"/>
            </listOfProducts>
         </reaction>
         <reaction id="ATPSynth_M_MB" name="ATPSynth_M_MB" reversible="false">
            <listOfReactants>
               <speciesReference species="Hout_MB" stoichiometry="4"/>
            </listOfReactants>
            <listOfProducts>
               <speciesReference species="ATP_MB" stoichiometry="1"/>
            </listOfProducts>
         </reaction>
         <reaction id="avg_FS_Synth_MB" name="avg_FS_Synth_MB" reversible="false">
            <listOfReactants>
               <speciesReference species="AcCoA_MB" stoichiometry="8.24"/>
               <speciesReference species="ATP_MB" stoichiometry="7.24"/>
               <speciesReference species="NADPH_MB" stoichiometry="13.91"/>
            </listOfReactants>
            <listOfProducts>
               <speciesReference species="avg_FS_MB" stoichiometry="1"/>
            </listOfProducts>
         </reaction>
         <reaction id="C14_0_FS_Synth_MB" name="C14_0_FS_Synth_MB" reversible="false">
            <listOfReactants>
               <speciesReference species="AcCoA_MB" stoichiometry="7"/>
               <speciesReference species="ATP_MB" stoichiometry="6"/>
               <speciesReference species="NADPH_MB" stoichiometry="12"/>
            </listOfReactants>
            <listOfProducts>
               <speciesReference species="C14_0_FS_MB" stoichiometry="1"/>
            </listOfProducts>
         </reaction>
         <reaction id="CDPEth_Synth_MB" name="CDPEth_Synth_MB" reversible="false">
            <listOfReactants>
               <speciesReference species="3PG_MB" stoichiometry="1"/>
               <speciesReference species="ATP_MB" stoichiometry="3"/>
               <speciesReference species="NADPH_MB" stoichiometry="1"/>
               <speciesReference species="N_MB" stoichiometry="1"/>
            </listOfReactants>
            <listOfProducts>
               <speciesReference species="NADH_MB" stoichiometry="1"/>
               <speciesReference species="CDPEth_MB" stoichiometry="1"/>
            </listOfProducts>
         </reaction>
         <reaction id="CH2H4MPT_MB__CH3H4MPT_MB" name="CH2H4MPT_MB::CH3H4MPT_MB" reversible="true">
            <listOfReactants>
               <speciesReference species="CH2H4MPT_MB" stoichiometry="1"/>
               <speciesReference species="H2_MB" stoichiometry="1"/>
            </listOfReactants>
            <listOfProducts>
               <speciesReference species="CH3_H4_MPT_MB" stoichiometry="1"/>
            </listOfProducts>
         </reaction>
         <reaction id="CH3_H4_MPT_MB__MeCoM_MB" name="CH3-H4-MPT_MB::MeCoM_MB" reversible="true">
            <listOfReactants>
               <speciesReference species="CH3_H4_MPT_MB" stoichiometry="1"/>
            </listOfReactants>
            <listOfProducts>
               <speciesReference species="MeCoM_MB" stoichiometry="1"/>
               <speciesReference species="Na_out_MB" stoichiometry="2"/>
            </listOfProducts>
         </reaction>
         <reaction id="CHH4MPT_MB__CH2H4MPT_MB" name="CHH4MPT_MB::CH2H4MPT_MB" reversible="true">
            <listOfReactants>
               <speciesReference species="CHH4MPT_MB" stoichiometry="1"/>
               <speciesReference species="H2_MB" stoichiometry="1"/>
            </listOfReactants>
            <listOfProducts>
               <speciesReference species="CH2H4MPT_MB" stoichiometry="1"/>
            </listOfProducts>
         </reaction>
         <reaction id="CHOMFR_MB__5CHOMPT_MB" name="CHOMFR_MB::5CHOMPT_MB" reversible="true">
            <listOfReactants>
               <speciesReference species="CHOMFR_MB" stoichiometry="1"/>
            </listOfReactants>
            <listOfProducts>
               <speciesReference species="5CHOMPT_MB" stoichiometry="1"/>
            </listOfProducts>
         </reaction>
         <reaction id="Chor_Synth_MB" name="Chor_Synth_MB" reversible="false">
            <listOfReactants>
               <speciesReference species="F16P_MB" stoichiometry="1"/>
               <speciesReference species="PEP_MB" stoichiometry="1"/>
               <speciesReference species="ATP_MB" stoichiometry="2"/>
               <speciesReference species="NADPH_MB" stoichiometry="2"/>
               <speciesReference species="Asp_MB" stoichiometry="1"/>
            </listOfReactants>
            <listOfProducts>
               <speciesReference species="DHAP_MB" stoichiometry="1"/>
               <speciesReference species="Chor_MB" stoichiometry="1"/>
            </listOfProducts>
         </reaction>
         <reaction id="Cit_MB__ICit_MB" name="Cit_MB::ICit_MB" reversible="true">
            <listOfReactants>
               <speciesReference species="Cit_MB" stoichiometry="1"/>
            </listOfReactants>
            <listOfProducts>
               <speciesReference species="ICit_MB" stoichiometry="1"/>
            </listOfProducts>
         </reaction>
         <reaction id="CMP_KDO_Synth_MB" name="CMP_KDO_Synth_MB" reversible="false">
            <listOfReactants>
               <speciesReference species="PEP_MB" stoichiometry="1"/>
               <speciesReference species="R5P_MB" stoichiometry="1"/>
               <speciesReference species="ATP_MB" stoichiometry="2"/>
            </listOfReactants>
            <listOfProducts>
               <speciesReference species="CMP_KDO_MB" stoichiometry="1"/>
            </listOfProducts>
         </reaction>
         <reaction id="CO2_MB__AcCoA_MB" name="CO2_MB::AcCoA_MB" reversible="false">
            <listOfReactants>
               <speciesReference species="ATP_MB" stoichiometry="1"/>
               <speciesReference species="NADPH_MB" stoichiometry="2"/>
               <speciesReference species="CO2_MB" stoichiometry="2"/>
               <speciesReference species="H2_MB" stoichiometry="4"/>
            </listOfReactants>
            <listOfProducts>
               <speciesReference species="AcCoA_MB" stoichiometry="1"/>
               <speciesReference species="NADH_MB" stoichiometry="2"/>
            </listOfProducts>
         </reaction>
         <reaction id="CO2_MB__CHOMFR_MB" name="CO2_MB::CHOMFR_MB" reversible="true">
            <listOfReactants>
               <speciesReference species="CO2_MB" stoichiometry="1"/>
               <speciesReference species="Hout_MB" stoichiometry="2"/>
               <speciesReference species="H2_MB" stoichiometry="1"/>
            </listOfReactants>
            <listOfProducts>
               <speciesReference species="CHOMFR_MB" stoichiometry="1"/>
            </listOfProducts>
         </reaction>
         <reaction id="CO_MB__CO2_MB" name="CO_MB::CO2_MB" reversible="true">
            <listOfReactants>
               <speciesReference species="CO_MB" stoichiometry="1"/>
            </listOfReactants>
            <listOfProducts>
               <speciesReference species="CO2_MB" stoichiometry="1"/>
               <speciesReference species="Hout_MB" stoichiometry="1"/>
               <speciesReference species="H2_MB" stoichiometry="1"/>
            </listOfProducts>
         </reaction>
         <reaction id="DHAP_MB__Glyc3P_MB" name="DHAP_MB::Glyc3P_MB" reversible="true">
            <listOfReactants>
               <speciesReference species="DHAP_MB" stoichiometry="1"/>
               <speciesReference species="NADH_MB" stoichiometry="1"/>
            </listOfReactants>
            <listOfProducts>
               <speciesReference species="Glyc3P_MB" stoichiometry="1"/>
            </listOfProducts>
         </reaction>
         <reaction id="di_am_pim_Synth_MB" name="di_am_pim_Synth_MB" reversible="false">
            <listOfReactants>
               <speciesReference species="Pyr_MB" stoichiometry="1"/>
               <speciesReference species="ATP_MB" stoichiometry="1"/>
               <speciesReference species="NADPH_MB" stoichiometry="2"/>
               <speciesReference species="Asp_MB" stoichiometry="1"/>
               <speciesReference species="Glu_MB" stoichiometry="1"/>
            </listOfReactants>
            <listOfProducts>
               <speciesReference species="alKG_MB" stoichiometry="1"/>
               <speciesReference species="di_am_pim_MB" stoichiometry="1"/>
            </listOfProducts>
         </reaction>
         <reaction id="DNA_Synth_MB" name="DNA_Synth_MB" reversible="false">
            <listOfReactants>
               <speciesReference species="ATP_MB" stoichiometry="4.4129"/>
               <speciesReference species="dATP_MB" stoichiometry="0.7968"/>
               <speciesReference species="dGTP_MB" stoichiometry="0.8194"/>
               <speciesReference species="dCTP_MB" stoichiometry="0.8194"/>
               <speciesReference species="dTTP_MB" stoichiometry="0.7968"/>
            </listOfReactants>
            <listOfProducts>
               <speciesReference species="DNA_MB" stoichiometry="1"/>
            </listOfProducts>
         </reaction>
         <reaction id="DPG_MB__3PG_MB__DPG_MB" name="DPG_MB::3PG_MB::DPG_MB" reversible="true">
            <listOfReactants>
               <speciesReference species="3PG_MB" stoichiometry="1"/>
               <speciesReference species="ATP_MB" stoichiometry="1"/>
            </listOfReactants>
            <listOfProducts>
               <speciesReference species="DPG_MB" stoichiometry="1"/>
            </listOfProducts>
         </reaction>
         <reaction id="F16P_MB__F6P_MB" name="F16P_MB::F6P_MB" reversible="false">
            <listOfReactants>
               <speciesReference species="F16P_MB" stoichiometry="1"/>
            </listOfReactants>
            <listOfProducts>
               <speciesReference species="F6P_MB" stoichiometry="1"/>
            </listOfProducts>
         </reaction>
         <reaction id="F6P_MB__G6P_MB" name="F6P_MB::G6P_MB" reversible="true">
            <listOfReactants>
               <speciesReference species="F6P_MB" stoichiometry="1"/>
            </listOfReactants>
            <listOfProducts>
               <speciesReference species="G6P_MB" stoichiometry="1"/>
            </listOfProducts>
         </reaction>
         <reaction id="F6P_MB__Hu5P_MB" name="F6P_MB::Hu5P_MB" reversible="true">
            <listOfReactants>
               <speciesReference species="F6P_MB" stoichiometry="1"/>
            </listOfReactants>
            <listOfProducts>
               <speciesReference species="Hu5P_MB" stoichiometry="1"/>
            </listOfProducts>
         </reaction>
         <reaction id="Forma_MB__CO2_MB" name="Forma_MB::CO2_MB" reversible="false">
            <listOfReactants>
               <speciesReference species="Forma_MB" stoichiometry="1"/>
            </listOfReactants>
            <listOfProducts>
               <speciesReference species="NADH_MB" stoichiometry="1"/>
               <speciesReference species="CO2_MB" stoichiometry="1"/>
               <speciesReference species="H2_MB" stoichiometry="1"/>
            </listOfProducts>
         </reaction>
         <reaction id="G3P_MB__DHAP_MB" name="G3P_MB::DHAP_MB" reversible="true">
            <listOfReactants>
               <speciesReference species="G3P_MB" stoichiometry="1"/>
            </listOfReactants>
            <listOfProducts>
               <speciesReference species="DHAP_MB" stoichiometry="1"/>
            </listOfProducts>
         </reaction>
         <reaction id="G3P_MB__DPG_MB_G3P_MB" name="G3P_MB::DPG_MB:G3P_MB" reversible="true">
            <listOfReactants>
               <speciesReference species="DPG_MB" stoichiometry="1"/>
               <speciesReference species="NADH_MB" stoichiometry="1"/>
            </listOfReactants>
            <listOfProducts>
               <speciesReference species="G3P_MB" stoichiometry="1"/>
            </listOfProducts>
         </reaction>
         <reaction id="G6P_MB__PGlac_MB" name="G6P_MB::PGlac_MB" reversible="true">
            <listOfReactants>
               <speciesReference species="G6P_MB" stoichiometry="1"/>
            </listOfReactants>
            <listOfProducts>
               <speciesReference species="PGlac_MB" stoichiometry="1"/>
               <speciesReference species="NADPH_MB" stoichiometry="1"/>
            </listOfProducts>
         </reaction>
         <reaction id="Glyc_Synth_MB" name="Glyc_Synth_MB" reversible="false">
            <listOfReactants>
               <speciesReference species="ADPGlc_MB" stoichiometry="6.16"/>
            </listOfReactants>
            <listOfProducts>
               <speciesReference species="Glyc_MB" stoichiometry="1"/>
            </listOfProducts>
         </reaction>
         <reaction id="Hu5P_MB__Rl5P_MB" name="Hu5P_MB::Rl5P_MB" reversible="true">
            <listOfReactants>
               <speciesReference species="Hu5P_MB" stoichiometry="1"/>
            </listOfReactants>
            <listOfProducts>
               <speciesReference species="Rl5P_MB" stoichiometry="1"/>
               <speciesReference species="Forma_MB" stoichiometry="1"/>
            </listOfProducts>
         </reaction>
         <reaction id="ICit_MB__alKG_MB" name="ICit_MB::alKG_MB" reversible="true">
            <listOfReactants>
               <speciesReference species="ICit_MB" stoichiometry="1"/>
            </listOfReactants>
            <listOfProducts>
               <speciesReference species="alKG_MB" stoichiometry="1"/>
               <speciesReference species="NADPH_MB" stoichiometry="1"/>
               <speciesReference species="CO2_MB" stoichiometry="1"/>
            </listOfProducts>
         </reaction>
         <reaction id="Lip_Synth_MB" name="Lip_Synth_MB" reversible="false">
            <listOfReactants>
               <speciesReference species="Glyc3P_MB" stoichiometry="1.4176"/>
               <speciesReference species="ATP_MB" stoichiometry="2.8352"/>
               <speciesReference species="Ser_MB" stoichiometry="1.4176"/>
               <speciesReference species="avg_FS_MB" stoichiometry="2.8352"/>
            </listOfReactants>
            <listOfProducts>
               <speciesReference species="Lip_MB" stoichiometry="1"/>
            </listOfProducts>
         </reaction>
         <reaction id="LPS_Synth_MB" name="LPS_Synth_MB" reversible="false">
            <listOfReactants>
               <speciesReference species="UDPGlc_MB" stoichiometry="0.46176"/>
               <speciesReference species="CDPEth_MB" stoichiometry="0.69118"/>
               <speciesReference species="OH_myr_ac_MB" stoichiometry="0.69118"/>
               <speciesReference species="C14_0_FS_MB" stoichiometry="0.69118"/>
               <speciesReference species="CMP_KDO_MB" stoichiometry="0.69118"/>
               <speciesReference species="NDPHep_MB" stoichiometry="0.69118"/>
               <speciesReference species="TDPGlcs_MB" stoichiometry="0.46176"/>
            </listOfReactants>
            <listOfProducts>
               <speciesReference species="LPS_MB" stoichiometry="1"/>
            </listOfProducts>
         </reaction>
         <reaction id="MeCoM_MB__Meth_MB" name="MeCoM_MB::Meth_MB" reversible="true">
            <listOfReactants>
               <speciesReference species="MeCoM_MB" stoichiometry="1"/>
               <speciesReference species="H2_MB" stoichiometry="1"/>
            </listOfReactants>
            <listOfProducts>
               <speciesReference species="Meth_MB" stoichiometry="1"/>
               <speciesReference species="Hout_MB" stoichiometry="4"/>
            </listOfProducts>
         </reaction>
         <reaction id="MTHF_Synth_MB" name="MTHF_Synth_MB" reversible="true">
            <listOfReactants>
               <speciesReference species="ATP_MB" stoichiometry="1"/>
               <speciesReference species="NADPH_MB" stoichiometry="1"/>
            </listOfReactants>
            <listOfProducts>
               <speciesReference species="MTHF_MB" stoichiometry="1"/>
            </listOfProducts>
         </reaction>
         <reaction id="NADHDehydro_MB" name="NADHDehydro_MB" reversible="true">
            <listOfReactants>
               <speciesReference species="NADH_MB" stoichiometry="1"/>
            </listOfReactants>
            <listOfProducts>
               <speciesReference species="H2_MB" stoichiometry="2"/>
            </listOfProducts>
         </reaction>
         <reaction id="Naout_MB__Hout_MB" name="Naout_MB::Hout_MB" reversible="true">
            <listOfReactants>
               <speciesReference species="Na_out_MB" stoichiometry="1"/>
            </listOfReactants>
            <listOfProducts>
               <speciesReference species="Hout_MB" stoichiometry="2"/>
            </listOfProducts>
         </reaction>
         <reaction id="NDPHep_Synth_MB" name="NDPHep_Synth_MB" reversible="false">
            <listOfReactants>
               <speciesReference species="G6P_MB" stoichiometry="1.5"/>
               <speciesReference species="ATP_MB" stoichiometry="1"/>
            </listOfReactants>
            <listOfProducts>
               <speciesReference species="NADPH_MB" stoichiometry="4"/>
               <speciesReference species="NDPHep_MB" stoichiometry="1"/>
            </listOfProducts>
         </reaction>
         <reaction id="OH_myr_ac_Synth_MB" name="OH_myr_ac_Synth_MB" reversible="false">
            <listOfReactants>
               <speciesReference species="AcCoA_MB" stoichiometry="7"/>
               <speciesReference species="ATP_MB" stoichiometry="6"/>
               <speciesReference species="NADPH_MB" stoichiometry="11"/>
            </listOfReactants>
            <listOfProducts>
               <speciesReference species="OH_myr_ac_MB" stoichiometry="1"/>
            </listOfProducts>
         </reaction>
         <reaction id="PepGly_Synth_MB" name="PepGly_Synth_MB" reversible="false">
            <listOfReactants>
               <speciesReference species="ATP_MB" stoichiometry="5.52"/>
               <speciesReference species="Ala_MB" stoichiometry="2.208"/>
               <speciesReference species="Glu_MB" stoichiometry="1.104"/>
               <speciesReference species="UDP_NAG_MB" stoichiometry="1.104"/>
               <speciesReference species="UDP_NAM_MB" stoichiometry="1.104"/>
               <speciesReference species="di_am_pim_MB" stoichiometry="1.104"/>
            </listOfReactants>
            <listOfProducts>
               <speciesReference species="PepGly_MB" stoichiometry="1"/>
            </listOfProducts>
         </reaction>
         <reaction id="PEP_MB__2PG_MB" name="PEP_MB::2PG_MB" reversible="true">
            <listOfReactants>
               <speciesReference species="PEP_MB" stoichiometry="1"/>
            </listOfReactants>
            <listOfProducts>
               <speciesReference species="2PG_MB" stoichiometry="1"/>
            </listOfProducts>
         </reaction>
         <reaction id="PEP_MB__OxA_MB" name="PEP_MB::OxA_MB" reversible="false">
            <listOfReactants>
               <speciesReference species="PEP_MB" stoichiometry="1"/>
               <speciesReference species="CO2_MB" stoichiometry="1"/>
            </listOfReactants>
            <listOfProducts>
               <speciesReference species="OxA_MB" stoichiometry="1"/>
            </listOfProducts>
         </reaction>
         <reaction id="PGlac_MB__PGluc_MB" name="PGlac_MB::PGluc_MB" reversible="false">
            <listOfReactants>
               <speciesReference species="PGlac_MB" stoichiometry="1"/>
            </listOfReactants>
            <listOfProducts>
               <speciesReference species="PGluc_MB" stoichiometry="1"/>
            </listOfProducts>
         </reaction>
         <reaction id="PGluc_MB__Rl5P_MB" name="PGluc_MB::Rl5P_MB" reversible="false">
            <listOfReactants>
               <speciesReference species="PGluc_MB" stoichiometry="1"/>
            </listOfReactants>
            <listOfProducts>
               <speciesReference species="Rl5P_MB" stoichiometry="1"/>
               <speciesReference species="NADPH_MB" stoichiometry="1"/>
               <speciesReference species="CO2_MB" stoichiometry="1"/>
            </listOfProducts>
         </reaction>
         <reaction id="Polyphos_Synth_MB" name="Polyphos_Synth_MB" reversible="false">
            <listOfReactants>
               <speciesReference species="ATP_MB" stoichiometry="12.66"/>
            </listOfReactants>
            <listOfProducts>
               <speciesReference species="Polyphos_MB" stoichiometry="1"/>
            </listOfProducts>
         </reaction>
         <reaction id="Prot_Synth_MB" name="Prot_Synth_MB" reversible="false">
            <listOfReactants>
               <speciesReference species="ATP_MB" stoichiometry="39.9455"/>
               <speciesReference species="Ala_MB" stoichiometry="0.88727"/>
               <speciesReference species="Cys_MB" stoichiometry="0.15818"/>
               <speciesReference species="Asp_MB" stoichiometry="0.41636"/>
               <speciesReference species="Glu_MB" stoichiometry="0.45455"/>
               <speciesReference species="Phe_MB" stoichiometry="0.32"/>
               <speciesReference species="Gly_MB" stoichiometry="1.0582"/>
               <speciesReference species="His_MB" stoichiometry="0.16364"/>
               <speciesReference species="Ile_MB" stoichiometry="0.50182"/>
               <speciesReference species="Lys_MB" stoichiometry="0.59273"/>
               <speciesReference species="Leu_MB" stoichiometry="0.77818"/>
               <speciesReference species="Met_MB" stoichiometry="0.26546"/>
               <speciesReference species="Asn_MB" stoichiometry="0.41636"/>
               <speciesReference species="Pro_MB" stoichiometry="0.38182"/>
               <speciesReference species="Gln_MB" stoichiometry="0.45455"/>
               <speciesReference species="Arg_MB" stoichiometry="0.51091"/>
               <speciesReference species="Ser_MB" stoichiometry="0.37273"/>
               <speciesReference species="Thr_MB" stoichiometry="0.43818"/>
               <speciesReference species="Val_MB" stoichiometry="0.73091"/>
               <speciesReference species="Trp_MB" stoichiometry="0.09818"/>
               <speciesReference species="Tyr_MB" stoichiometry="0.23818"/>
            </listOfReactants>
            <listOfProducts>
               <speciesReference species="Prot_MB" stoichiometry="1"/>
            </listOfProducts>
         </reaction>
         <reaction id="PRPP_Synth_MB" name="PRPP_Synth_MB" reversible="false">
            <listOfReactants>
               <speciesReference species="R5P_MB" stoichiometry="1"/>
               <speciesReference species="ATP_MB" stoichiometry="2"/>
            </listOfReactants>
            <listOfProducts>
               <speciesReference species="PRPP_MB" stoichiometry="1"/>
            </listOfProducts>
         </reaction>
         <reaction id="Pyr_MB__PEP_MB" name="Pyr_MB::PEP_MB" reversible="false">
            <listOfReactants>
               <speciesReference species="Pyr_MB" stoichiometry="1"/>
               <speciesReference species="ATP_MB" stoichiometry="1"/>
            </listOfReactants>
            <listOfProducts>
               <speciesReference species="PEP_MB" stoichiometry="1"/>
            </listOfProducts>
         </reaction>
         <reaction id="Rl5P_MB__R5P_MB" name="Rl5P_MB::R5P_MB" reversible="true">
            <listOfReactants>
               <speciesReference species="Rl5P_MB" stoichiometry="1"/>
            </listOfReactants>
            <listOfProducts>
               <speciesReference species="R5P_MB" stoichiometry="1"/>
            </listOfProducts>
         </reaction>
         <reaction id="RNA_Synth_MB" name="RNA_Synth_MB" reversible="false">
            <listOfReactants>
               <speciesReference species="ATP_MB" stoichiometry="1.2488"/>
               <speciesReference species="rATP_MB" stoichiometry="0.80488"/>
               <speciesReference species="rGTP_MB" stoichiometry="0.99024"/>
               <speciesReference species="rCTP_MB" stoichiometry="0.61436"/>
               <speciesReference species="rUTP_MB" stoichiometry="0.66341"/>
            </listOfReactants>
            <listOfProducts>
               <speciesReference species="RNA_MB" stoichiometry="1"/>
            </listOfProducts>
         </reaction>
         <reaction id="T3P_MB__F16P_MB" name="T3P_MB::F16P_MB" reversible="true">
            <listOfReactants>
               <speciesReference species="DHAP_MB" stoichiometry="1"/>
               <speciesReference species="G3P_MB" stoichiometry="1"/>
            </listOfReactants>
            <listOfProducts>
               <speciesReference species="F16P_MB" stoichiometry="1"/>
            </listOfProducts>
         </reaction>
         <reaction id="TDPGlcs_Synth_MB" name="TDPGlcs_Synth_MB" reversible="false">
            <listOfReactants>
               <speciesReference species="F6P_MB" stoichiometry="1"/>
               <speciesReference species="ATP_MB" stoichiometry="2"/>
               <speciesReference species="N_MB" stoichiometry="1"/>
            </listOfReactants>
            <listOfProducts>
               <speciesReference species="TDPGlcs_MB" stoichiometry="1"/>
            </listOfProducts>
         </reaction>
         <reaction id="TransHydro_MB" name="TransHydro_MB" reversible="true">
            <listOfReactants>
               <speciesReference species="NADH_MB" stoichiometry="1"/>
               <speciesReference species="H_ex_MB" stoichiometry="1"/>
            </listOfReactants>
            <listOfProducts>
               <speciesReference species="NADPH_MB" stoichiometry="1"/>
            </listOfProducts>
         </reaction>
         <reaction id="UDPGlc_Synth_MB" name="UDPGlc_Synth_MB" reversible="false">
            <listOfReactants>
               <speciesReference species="G6P_MB" stoichiometry="1"/>
               <speciesReference species="ATP_MB" stoichiometry="1"/>
            </listOfReactants>
            <listOfProducts>
               <speciesReference species="UDPGlc_MB" stoichiometry="1"/>
            </listOfProducts>
         </reaction>
         <reaction id="UDP_NAG_Synth_MB" name="UDP_NAG_Synth_MB" reversible="false">
            <listOfReactants>
               <speciesReference species="F6P_MB" stoichiometry="1"/>
               <speciesReference species="AcCoA_MB" stoichiometry="1"/>
               <speciesReference species="ATP_MB" stoichiometry="1"/>
               <speciesReference species="Gln_MB" stoichiometry="1"/>
            </listOfReactants>
            <listOfProducts>
               <speciesReference species="Glu_MB" stoichiometry="1"/>
               <speciesReference species="UDP_NAG_MB" stoichiometry="1"/>
            </listOfProducts>
         </reaction>
         <reaction id="UDP_NAM_Synth_MB" name="UDP_NAM_Synth_MB" reversible="false">
            <listOfReactants>
               <speciesReference species="PEP_MB" stoichiometry="1"/>
               <speciesReference species="NADPH_MB" stoichiometry="1"/>
               <speciesReference species="UDP_NAG_MB" stoichiometry="1"/>
            </listOfReactants>
            <listOfProducts>
               <speciesReference species="UDP_NAM_MB" stoichiometry="1"/>
            </listOfProducts>
         </reaction>
         <reaction id="N_up_MB" name="N_up_MB" reversible="false">
            <listOfProducts>
               <speciesReference species="N_MB" stoichiometry="1"/>
            </listOfProducts>
         </reaction>
         <reaction id="S_up_MB" name="S_up_MB" reversible="true">
            <listOfReactants>
               <speciesReference species="ATP_MB" stoichiometry="4"/>
            </listOfReactants>
            <listOfProducts>
               <speciesReference species="S_MB" stoichiometry="1"/>
            </listOfProducts>
         </reaction>
         <reaction id="ATPdrain_MB" name="ATPdrain_MB" reversible="false">
            <listOfReactants>
               <speciesReference species="ATP_MB" stoichiometry="1"/>
            </listOfReactants>
         </reaction>
         <reaction id="BM_Synth_MB" name="BM_Synth_MB" reversible="false">
            <listOfReactants>
               <speciesReference species="Lip_MB" stoichiometry="0.1"/>
               <speciesReference species="LPS_MB" stoichiometry="0.015"/>
               <speciesReference species="PepGly_MB" stoichiometry="0.015"/>
               <speciesReference species="Prot_MB" stoichiometry="0.64"/>
               <speciesReference species="RNA_MB" stoichiometry="0.185"/>
               <speciesReference species="DNA_MB" stoichiometry="0.03"/>
               <speciesReference species="Glyc_MB" stoichiometry="0.015"/>
            </listOfReactants>
            <listOfProducts>
               <speciesReference species="BM_MB" stoichiometry="1"/>
            </listOfProducts>
         </reaction>
         <reaction id="MeOH_MB__MeCoM_MB" name="MeOH_MB::MeCoM_MB" reversible="false">
            <listOfReactants>
               <speciesReference species="MeOH_MB" stoichiometry="1"/>
            </listOfReactants>
            <listOfProducts>
               <speciesReference species="MeCoM_MB" stoichiometry="1"/>
            </listOfProducts>
         </reaction>
         <reaction id="MeOH_Medium" name="MeOH_Medium" reversible="true">
            <listOfProducts>
               <speciesReference species="MeOH_EX" stoichiometry="1"/>
            </listOfProducts>
         </reaction>
         <reaction id="Ac_EX__Ac_MB" name="Ac_EX::Ac_MB" reversible="false">
            <listOfReactants>
               <speciesReference species="Ac_EX" stoichiometry="1"/>
            </listOfReactants>
            <listOfProducts>
               <speciesReference species="Ac_MB" stoichiometry="1"/>
            </listOfProducts>
         </reaction>
         <reaction id="CO2_MB__CO2_EX" name="CO2_MB::CO2_EX" reversible="false">
            <listOfReactants>
               <speciesReference species="CO2_MB" stoichiometry="1"/>
            </listOfReactants>
            <listOfProducts>
               <speciesReference species="CO2_EX" stoichiometry="1"/>
            </listOfProducts>
         </reaction>
         <reaction id="CO2_EX__CO2_MB" name="CO2_EX::CO2_MB" reversible="false">
            <listOfReactants>
               <speciesReference species="CO2_EX" stoichiometry="1"/>
            </listOfReactants>
            <listOfProducts>
               <speciesReference species="CO2_MB" stoichiometry="1"/>
            </listOfProducts>
         </reaction>
         <reaction id="H2_MB__H2_EX" name="H2_MB::H2_EX" reversible="false">
            <listOfReactants>
               <speciesReference species="H2_MB" stoichiometry="1"/>
            </listOfReactants>
            <listOfProducts>
               <speciesReference species="H2_EX" stoichiometry="1"/>
            </listOfProducts>
         </reaction>
         <reaction id="H2_EX__H2_MB" name="H2_EX::H2_MB" reversible="false">
            <listOfReactants>
               <speciesReference species="H2_EX" stoichiometry="1"/>
            </listOfReactants>
            <listOfProducts>
               <speciesReference species="H2_MB" stoichiometry="1"/>
            </listOfProducts>
         </reaction>
         <reaction id="Meth_MB__Meth_EX" name="Meth_MB::Meth_EX" reversible="false">
            <listOfReactants>
               <speciesReference species="Meth_MB" stoichiometry="1"/>
            </listOfReactants>
            <listOfProducts>
               <speciesReference species="Meth_EX" stoichiometry="1"/>
            </listOfProducts>
         </reaction>
         <reaction id="MeOH_EX__MeOH_MB" name="MeOH_EX::MeOH_MB" reversible="false">
            <listOfReactants>
               <speciesReference species="MeOH_EX" stoichiometry="1"/>
            </listOfReactants>
            <listOfProducts>
               <speciesReference species="MeOH_MB" stoichiometry="1"/>
            </listOfProducts>
         </reaction>
         <reaction id="N_up_MM" name="N_up_MM" reversible="false">
            <listOfProducts>
               <speciesReference species="N_MM" stoichiometry="1"/>
            </listOfProducts>
         </reaction>
         <reaction id="CO2_MM__CO2_EX" name="CO2_MM::CO2_EX" reversible="false">
            <listOfReactants>
               <speciesReference species="CO2_MM" stoichiometry="1"/>
            </listOfReactants>
            <listOfProducts>
               <speciesReference species="CO2_EX" stoichiometry="1"/>
            </listOfProducts>
         </reaction>
         <reaction id="S_up_MM" name="S_up_MM" reversible="false">
            <listOfReactants>
               <speciesReference species="ATP_MM" stoichiometry="4"/>
               <speciesReference species="NADPH_MM" stoichiometry="4"/>
            </listOfReactants>
            <listOfProducts>
               <speciesReference species="S_MM" stoichiometry="1"/>
            </listOfProducts>
         </reaction>
         <reaction id="Form_EX__Form_MM" name="Form_EX::Form_MM" reversible="false">
            <listOfReactants>
               <speciesReference species="Form_EX" stoichiometry="1"/>
            </listOfReactants>
            <listOfProducts>
               <speciesReference species="Form_MM" stoichiometry="1"/>
            </listOfProducts>
         </reaction>
         <reaction id="CO2_EX__CO2_MM" name="CO2_EX::CO2_MM" reversible="false">
            <listOfReactants>
               <speciesReference species="CO2_EX" stoichiometry="1"/>
            </listOfReactants>
            <listOfProducts>
               <speciesReference species="CO2_MM" stoichiometry="1"/>
            </listOfProducts>
         </reaction>
         <reaction id="H2_MM__H2_EX" name="H2_MM::H2_EX" reversible="false">
            <listOfReactants>
               <speciesReference species="H2_MM" stoichiometry="1"/>
            </listOfReactants>
            <listOfProducts>
               <speciesReference species="H2_EX" stoichiometry="1"/>
            </listOfProducts>
         </reaction>
         <reaction id="Meth_MM__Meth_EX" name="Meth_MM::Meth_EX" reversible="false">
            <listOfReactants>
               <speciesReference species="Meth_MM" stoichiometry="1"/>
            </listOfReactants>
            <listOfProducts>
               <speciesReference species="Meth_EX" stoichiometry="1"/>
            </listOfProducts>
         </reaction>
         <reaction id="H2_EX__H2_MM" name="H2_EX::H2_MM" reversible="false">
            <listOfReactants>
               <speciesReference species="H2_EX" stoichiometry="1"/>
            </listOfReactants>
            <listOfProducts>
               <speciesReference species="H2_MM" stoichiometry="1"/>
            </listOfProducts>
         </reaction>
         <reaction id="Ac_Medium_in" name="Ac_Medium_in" reversible="false">
            <listOfProducts>
               <speciesReference species="Ac_EX" stoichiometry="1"/>
            </listOfProducts>
         </reaction>
         <reaction id="CO2_Medium" name="CO2_Medium" reversible="true">
            <listOfReactants>
               <speciesReference species="CO2_EX" stoichiometry="1"/>
            </listOfReactants>
         </reaction>
         <reaction id="H2_Medium" name="H2_Medium" reversible="true">
            <listOfProducts>
               <speciesReference species="H2_EX" stoichiometry="1"/>
            </listOfProducts>
         </reaction>
         <reaction id="Form_Medium" name="Form_Medium" reversible="false">
            <listOfReactants>
               <speciesReference species="Form_EX" stoichiometry="1"/>
            </listOfReactants>
         </reaction>
         <reaction id="Eth_Medium_in" name="Eth_Medium_in" reversible="false">
            <listOfProducts>
               <speciesReference species="Eth_EX" stoichiometry="1"/>
            </listOfProducts>
         </reaction>
         <reaction id="Pyr_DV_in" name="Pyr_DV_in" reversible="false">
            <listOfReactants>
               <speciesReference species="H_ex_DV" stoichiometry="1"/>
               <speciesReference species="Pyr_EX" stoichiometry="1"/>
            </listOfReactants>
            <listOfProducts>
               <speciesReference species="Pyr_DV" stoichiometry="1"/>
            </listOfProducts>
         </reaction>
         <reaction id="AcCoA_DV__Adh_DV" name="AcCoA_DV::Adh_DV" reversible="false">
            <listOfReactants>
               <speciesReference species="AcCoA_DV" stoichiometry="1"/>
               <speciesReference species="Fd_red_DV" stoichiometry="1"/>
            </listOfReactants>
            <listOfProducts>
               <speciesReference species="Adh_DV" stoichiometry="1"/>
            </listOfProducts>
         </reaction>
         <reaction id="Pyr_DV__AcCoA_DV" name="Pyr_DV::AcCoA_DV" reversible="true">
            <listOfReactants>
               <speciesReference species="Pyr_DV" stoichiometry="1"/>
            </listOfReactants>
            <listOfProducts>
               <speciesReference species="AcCoA_DV" stoichiometry="1"/>
               <speciesReference species="CO2_DV" stoichiometry="1"/>
               <speciesReference species="Fd_red_DV" stoichiometry="1"/>
            </listOfProducts>
         </reaction>
         <reaction id="NADH_DV__Fd_red_DV" name="NADH_DV::Fd_red_DV" reversible="true">
            <listOfReactants>
               <speciesReference species="NADH_DV" stoichiometry="1"/>
            </listOfReactants>
            <listOfProducts>
               <speciesReference species="Fd_red_DV" stoichiometry="0.5"/>
               <speciesReference species="RSH2_DV" stoichiometry="0.5"/>
            </listOfProducts>
         </reaction>
         <reaction id="RSH2_DV__H2_DV" name="RSH2_DV::H2_DV" reversible="true">
            <listOfReactants>
               <speciesReference species="H_ex_DV" stoichiometry="2"/>
               <speciesReference species="RSH2_DV" stoichiometry="1"/>
            </listOfReactants>
            <listOfProducts>
               <speciesReference species="H2_DV" stoichiometry="1"/>
            </listOfProducts>
         </reaction>
         <reaction id="Fdred_DV__H2_DV" name="Fdred_DV::H2_DV" reversible="true">
            <listOfReactants>
               <speciesReference species="Fd_red_DV" stoichiometry="1"/>
            </listOfReactants>
            <listOfProducts>
               <speciesReference species="H_ex_DV" stoichiometry="1"/>
               <speciesReference species="H2_DV" stoichiometry="1"/>
            </listOfProducts>
         </reaction>
         <reaction id="Fdred_DV__Form_DV" name="Fdred_DV::Form_DV" reversible="true">
            <listOfReactants>
               <speciesReference species="CO2_DV" stoichiometry="1"/>
               <speciesReference species="Fd_red_DV" stoichiometry="1"/>
            </listOfReactants>
            <listOfProducts>
               <speciesReference species="H_ex_DV" stoichiometry="1"/>
               <speciesReference species="Form_DV" stoichiometry="1"/>
            </listOfProducts>
         </reaction>
         <reaction id="Ac_Medium_out" name="Ac_Medium_out" reversible="false">
            <listOfReactants>
               <speciesReference species="Ac_EX" stoichiometry="1"/>
            </listOfReactants>
         </reaction>
         <reaction id="Meth_Medium" name="Meth_Medium" reversible="false">
            <listOfReactants>
               <speciesReference species="Meth_EX" stoichiometry="1"/>
            </listOfReactants>
         </reaction>
         <reaction id="mue_comm" name="mue_comm" reversible="false">
            <listOfReactants>
               <speciesReference species="BM_tot" stoichiometry="1"/>
            </listOfReactants>
         </reaction>
         <reaction id="BM_tot_Synth" name="BM_tot_Synth" reversible="false">
            <listOfReactants>
               <speciesReference species="BM_DV" stoichiometry="0.4"/>
               <speciesReference species="BM_MM" stoichiometry="0.3"/>
               <speciesReference species="BM_MB" stoichiometry="0.3"/>
            </listOfReactants>
            <listOfProducts>
               <speciesReference species="BM_tot" stoichiometry="1"/>
            </listOfProducts>
         </reaction>
         <reaction id="Lac_Medium" name="Lac_Medium" reversible="false">
            <listOfProducts>
               <speciesReference species="Lac_EX" stoichiometry="1"/>
            </listOfProducts>
         </reaction>
         <reaction id="Pyr_Medium" name="Pyr_Medium" reversible="false">
            <listOfProducts>
               <speciesReference species="Pyr_EX" stoichiometry="1"/>
            </listOfProducts>
         </reaction>
      </listOfReactions>
   </model>
</sbml>
